# Supplementary material for: Asymmetry in dentition and shape of pharyngeal arches in the clonal fish Chrosomus eos-neogaeus: Phenotypic plasticity and developmental instability
Source: PLoS One. 2017 Apr 5;12(4):e0174235. doi: 10.1371/journal.pone.0174235 (PMC5381790; doi:10.1371/journal.pone.0174235)
Supplement: S1 Table — Biotypes, sampling site, dental formula and X, Y and Z coordinates for each landmark and semi-landmark positioning session and side are provide for each individual. (XLSX) [file pone.0174235.s001.xlsx]

## Sheet: Feuil1
individuals	biotype (e=C.eos; h=hybrids; n=C. neogaeus)	site	dental formula	session	Side	x1	y1	z1	x2	y2	z2	x3	y3	z3	x4	y4	z4	x5	y5	z5	x6	y6	z6	x7	y7	z7	x8	y8	z8	x9	y9	z9	x10	y10	z10	x11	y11	z11	x12	y12	z12	x13	y13	z13	x14	y14	z14	x15	y15
B10-2013	e	AS-13	sym	1	L-side	-7.74251	11.2177	10.9157	-7.62199	11.0122	11.6085	-5.16261	10.3579	12.1596	-5.21012	10.449	12.2751	-5.08199	10.7687	12.5329	-5.04982	11.0328	12.7236	-5.08035	11.2376	12.8484	-5.14582	11.3919	12.905	-5.14582	11.3919	12.905	-5.38292	11.5775	12.9825	-5.62085	11.7431	13.0065	-5.88534	11.8562	13.0059	-6.1667	11.9305	12.9692	-6.1667	11.9305	12.9692	-6.32503	11.9793
B10-2013	e	AS-13	sym	2	L-side	-7.72506	11.2134	10.913	-7.61549	11.0171	11.6176	-5.17456	10.3615	12.1389	-5.20642	10.4394	12.2071	-5.08965	10.7454	12.4735	-5.05774	11.0193	12.6885	-5.0834	11.2649	12.8482	-5.23736	11.4726	12.9594	-5.23736	11.4726	12.9594	-5.50437	11.6523	13.0053	-5.74151	11.8006	13.0205	-5.97192	11.8732	13.0166	-6.177	11.93	12.9846	-6.177	11.93	12.9846	-6.33222	11.9839
B10-2013	e	AS-13	sym	1	R-side	-7.96136	10.9263	10.8479	-7.90541	10.6185	11.4666	-6.65021	8.43237	11.4519	-6.80856	8.36078	11.5487	-6.9674	8.21529	11.5853	-7.12604	8.03641	11.6192	-7.34815	7.94545	11.6806	-7.61302	7.90392	11.7603	-7.61302	7.90392	11.7603	-7.81473	7.91409	11.8473	-8.01422	8.02719	11.9301	-8.23091	8.21504	11.989	-8.48902	8.46072	12.0324	-8.48902	8.46072	12.0324	-8.60412	8.64327
B10-2013	e	AS-13	sym	2	R-side	-7.95777	10.9292	10.8483	-7.89182	10.6034	11.4941	-6.64087	8.42838	11.4582	-6.79377	8.34935	11.5711	-7.14104	8.0409	11.5996	-7.43838	7.92243	11.7002	-7.66812	7.89463	11.8031	-7.85669	7.93691	11.8571	-7.85669	7.93691	11.8571	-8.11565	8.12857	11.939	-8.3479	8.33416	11.9978	-8.55603	8.5533	12.0345	-8.72793	8.79155	12.0575	-8.72793	8.79155	12.0575	-8.71979	8.87326
B13-2013	e	AS-13	sym	1	L-side	-8.09322	5.63597	9.27184	-8.12287	5.73815	10.0371	-9.83603	7.02619	10.4957	-9.87091	6.85981	10.6536	-10.1507	6.61858	10.8959	-10.235	6.36098	11.0738	-10.1786	6.09708	11.1661	-10.0169	5.82091	11.1764	-10.0169	5.82091	11.1764	-9.90415	5.65144	11.1632	-9.77871	5.50094	11.1315	-9.6428	5.36734	11.0825	-9.49541	5.25178	11.0155	-9.49541	5.25178	11.0155	-9.34683	5.23469
B13-2013	e	AS-13	sym	2	L-side	-8.09688	5.62873	9.27365	-8.13188	5.73092	10.0219	-9.84528	7.00865	10.4973	-9.87203	6.91136	10.6417	-9.95744	6.812	10.7546	-10.0914	6.71259	10.8616	-10.1954	6.54686	10.9779	-10.2445	6.30541	11.0957	-10.2445	6.30541	11.0957	-10.15	5.99731	11.1739	-9.96007	5.72768	11.1797	-9.7513	5.47537	11.1272	-9.49568	5.24999	11.0111	-9.49568	5.24999	11.0111	-9.37407	5.23587
B13-2013	e	AS-13	sym	1	R-side	-7.87908	5.7878	9.21608	-7.63546	6.05349	9.8187	-7.96637	8.24812	9.98863	-7.85203	8.26623	10.0696	-7.4769	8.38678	10.1446	-7.16868	8.45612	10.1878	-6.91795	8.39111	10.2207	-6.72976	8.2122	10.2363	-6.72976	8.2122	10.2363	-6.60931	8.02281	10.2169	-6.49815	7.83816	10.1995	-6.41586	7.6377	10.1817	-6.38026	7.42316	10.164	-6.38026	7.42316	10.164	-6.38139	7.2607
B13-2013	e	AS-13	sym	2	R-side	-7.84062	5.76464	9.21894	-7.63281	6.05508	9.81699	-7.96649	8.24689	9.98648	-7.79678	8.27213	10.0595	-7.52673	8.38597	10.1066	-7.28068	8.43812	10.149	-7.0549	8.43713	10.1854	-6.85742	8.34409	10.2228	-6.85742	8.34409	10.2228	-6.67472	8.13164	10.2243	-6.52463	7.90168	10.2079	-6.41514	7.63526	10.1815	-6.38053	7.3205	10.1555	-6.38053	7.3205	10.1555	-6.42307	7.18706
B15-2013	e	AS-13	sym	1	L-side	-5.52276	4.49048	10.425	-5.97355	4.55636	11.3775	-7.98855	6.05235	11.2156	-8.0561	5.93877	11.3136	-8.25087	5.79992	11.4285	-8.43373	5.64769	11.5185	-8.56327	5.46919	11.6195	-8.64911	5.26609	11.72	-8.64911	5.26609	11.72	-8.66	4.98015	11.8513	-8.5366	4.71138	11.9321	-8.38801	4.45176	11.9801	-8.16786	4.21181	11.9918	-8.16786	4.21181	11.9918	-7.98191	4.06824
B15-2013	e	AS-13	sym	2	L-side	-5.5161	4.48323	10.4303	-5.96543	4.57185	11.3851	-7.97676	6.04225	11.2097	-8.03752	5.94152	11.2968	-8.23455	5.78375	11.4219	-8.45844	5.59753	11.5245	-8.62636	5.33785	11.6746	-8.66347	4.98857	11.8504	-8.66347	4.98857	11.8504	-8.52862	4.70304	11.927	-8.38134	4.44213	11.978	-8.18127	4.2317	12.0158	-7.95223	4.05293	12.0361	-7.95223	4.05293	12.0361	-7.83608	3.99617
B15-2013	e	AS-13	sym	1	R-side	-5.29005	4.67942	10.4956	-5.52092	4.87465	11.4382	-6.1667	7.32313	11.5988	-6.06347	7.32218	11.7313	-5.80769	7.40385	11.9284	-5.56243	7.48471	12.1233	-5.32078	7.46543	12.3222	-5.08526	7.37774	12.523	-5.08526	7.37774	12.523	-4.94236	7.16822	12.5981	-4.79712	6.95722	12.6586	-4.70551	6.70975	12.7108	-4.60056	6.46335	12.7444	-4.60056	6.46335	12.7444	-4.57304	6.29916
B15-2013	e	AS-13	sym	2	R-side	-5.30593	4.65308	10.4999	-5.53259	4.86376	11.4194	-6.18316	7.30947	11.5964	-6.08398	7.29093	11.6596	-5.83628	7.38077	11.8976	-5.57171	7.49141	12.0851	-5.33387	7.46488	12.2956	-5.09922	7.3905	12.4987	-5.09922	7.3905	12.4987	-4.93773	7.16293	12.5941	-4.7901	6.94083	12.6611	-4.69233	6.70327	12.7055	-4.60874	6.46747	12.7193	-4.60874	6.46747	12.7193	-4.57535	6.29657
B4-2013	e	AS-13	sym	1	L-side	-4.57074	7.3336	10.7053	-5.0675	7.48855	11.6037	-7.2695	8.73798	11.2139	-7.2797	8.58316	11.3317	-7.4813	8.40936	11.4869	-7.71611	8.21871	11.569	-7.8771	7.95476	11.7093	-7.93608	7.64094	11.8989	-7.93608	7.64094	11.8989	-7.7706	7.32816	12.1027	-7.53931	7.0793	12.2398	-7.24693	6.89485	12.3093	-6.90724	6.74421	12.3144	-6.90724	6.74421	12.3144	-6.77764	6.73188
B4-2013	e	AS-13	sym	2	L-side	-4.56653	7.35179	10.7001	-5.09402	7.48102	11.6028	-7.27145	8.71736	11.2096	-7.29653	8.6272	11.3785	-7.48741	8.4407	11.4969	-7.72262	8.20824	11.5734	-7.87782	7.9405	11.7051	-7.92959	7.63153	11.9074	-7.92959	7.63153	11.9074	-7.73299	7.28845	12.1179	-7.49209	7.04828	12.2468	-7.23807	6.89103	12.3097	-6.98309	6.76065	12.3066	-6.98309	6.76065	12.3066	-6.81762	6.74763
B4-2013	e	AS-13	sym	1	R-side	-4.34601	7.55443	10.7639	-4.64981	7.87237	11.5608	-5.23382	10.4482	11.5265	-5.11058	10.4391	11.7628	-4.83965	10.5705	12.0459	-4.58905	10.7199	12.2403	-4.38944	10.73	12.4623	-4.24572	10.6187	12.6773	-4.24572	10.6187	12.6773	-4.09364	10.3533	12.8274	-3.95845	10.0725	12.9287	-3.84423	9.7658	12.9774	-3.77562	9.42831	12.9722	-3.77562	9.42831	12.9722	-3.78505	9.28657
B4-2013	e	AS-13	sym	2	R-side	-4.34359	7.5682	10.7637	-4.65585	7.86336	11.5471	-5.22272	10.4327	11.5115	-5.16046	10.3868	11.6544	-4.8781	10.5379	12.0154	-4.58856	10.7019	12.2192	-4.42023	10.7354	12.4224	-4.31828	10.7054	12.5645	-4.31828	10.7054	12.5645	-4.12253	10.4079	12.7775	-3.97173	10.0981	12.9175	-3.85961	9.7845	12.9847	-3.77716	9.46745	12.9821	-3.77716	9.46745	12.9821	-3.78406	9.30804
B6-2013	e	AS-13	sym	1	L-side	-5.84861	6.80768	10.3241	-5.89499	6.7325	11.0851	-7.87526	5.48228	11.8253	-7.74859	5.42718	11.8743	-7.60206	5.15336	12.0264	-7.45727	4.88924	12.1307	-7.25611	4.70591	12.2184	-7.00605	4.59705	12.2815	-7.00605	4.59705	12.2815	-6.69791	4.63238	12.3025	-6.41123	4.69195	12.2905	-6.14615	4.77782	12.2466	-5.90225	4.88817	12.1696	-5.90225	4.88817	12.1696	-5.77388	5.02196
B6-2013	e	AS-13	sym	2	L-side	-5.84556	6.80628	10.3256	-5.89777	6.72393	11.1066	-7.85644	5.46127	11.8183	-7.71165	5.36715	11.8921	-7.61316	5.16703	12.0231	-7.49783	4.94711	12.1099	-7.29923	4.73007	12.1925	-6.97964	4.59397	12.2838	-6.97964	4.59397	12.2838	-6.66578	4.62875	12.315	-6.38068	4.70332	12.3022	-6.11133	4.77502	12.2444	-5.88145	4.91551	12.1512	-5.88145	4.91551	12.1512	-5.77079	5.04113
B6-2013	e	AS-13	sym	1	R-side	-5.89296	7.1553	10.3723	-5.99082	7.15179	11.124	-8.15333	7.87816	11.8961	-8.08128	7.9421	11.964	-8.02345	8.31691	12.1845	-7.91772	8.59077	12.3482	-7.77094	8.75917	12.4485	-7.66204	8.90982	12.4887	-7.66204	8.90982	12.4887	-7.39118	8.96736	12.5177	-7.11663	9.00051	12.5116	-6.83688	8.97188	12.4689	-6.5473	8.93625	12.3916	-6.5473	8.93625	12.3916	-6.37287	8.8831
B6-2013	e	AS-13	sym	2	R-side	-5.88006	7.17112	10.3772	-5.99745	7.14012	11.1172	-8.15253	7.87488	11.8953	-8.07305	8.00056	11.9939	-8.03241	8.26671	12.1674	-7.96501	8.51623	12.3031	-7.82027	8.71777	12.4095	-7.65026	8.91652	12.4888	-7.65026	8.91652	12.4888	-7.34228	8.97379	12.5074	-7.04511	9.00018	12.4932	-6.75708	8.96375	12.4452	-6.47634	8.91313	12.3622	-6.47634	8.91313	12.3622	-6.35607	8.8763
B9-2013	e	AS-13	sym	1	L-side	-7.32576	6.33448	10.4039	-7.50747	6.44188	11.3691	-9.58531	7.93037	11.9231	-9.60025	7.82719	12.0039	-9.91446	7.40179	12.1879	-10.0937	7.07146	12.3335	-10.1207	6.84104	12.4355	-10.1048	6.70597	12.4929	-10.1048	6.70597	12.4929	-9.94568	6.42867	12.5269	-9.75482	6.15635	12.5167	-9.50777	5.89955	12.4632	-9.20341	5.66189	12.3692	-9.20341	5.66189	12.3692	-9.04312	5.6257
B9-2013	e	AS-13	sym	2	L-side	-7.31365	6.33501	10.4082	-7.50775	6.44388	11.3729	-9.58693	7.92418	11.9223	-9.61513	7.81215	12.054	-9.89439	7.41467	12.1961	-10.0775	7.10797	12.3124	-10.1157	6.8862	12.4168	-10.1175	6.75212	12.4741	-10.1175	6.75212	12.4741	-9.96927	6.47011	12.5227	-9.78978	6.19489	12.525	-9.54562	5.94225	12.4867	-9.25849	5.69593	12.4064	-9.25849	5.69593	12.4064	-9.08428	5.62998
B9-2013	e	AS-13	sym	1	R-side	-7.06139	6.49764	10.3556	-6.95918	6.7338	11.2434	-7.5947	9.22739	11.7549	-7.40934	9.22679	11.8634	-7.03888	9.39402	11.936	-6.72715	9.46338	12.0321	-6.48171	9.43694	12.1372	-6.28451	9.41086	12.2444	-6.28451	9.41086	12.2444	-6.05162	9.17031	12.2913	-5.86117	8.89995	12.2986	-5.71168	8.60119	12.2661	-5.60338	8.27368	12.1936	-5.60338	8.27368	12.1936	-5.5726	8.08178
B9-2013	e	AS-13	sym	2	R-side	-7.06892	6.49907	10.3542	-6.98915	6.71986	11.2232	-7.59889	9.22771	11.7609	-7.40295	9.21094	11.8482	-6.95011	9.42906	11.9708	-6.60151	9.47307	12.0982	-6.36144	9.41826	12.1941	-6.1884	9.32021	12.2601	-6.1884	9.32021	12.2601	-5.91813	8.98576	12.2904	-5.73157	8.67186	12.2814	-5.62754	8.38053	12.236	-5.58304	8.12478	12.1453	-5.58304	8.12478	12.1453	-5.61273	7.96187
B8-2013	h	AS-13	asymmetric	1	L-side	-9.1518	6.92839	11.0994	-8.78539	7.00466	12.0449	-6.74901	9.27591	12.4124	-6.94616	9.25127	12.5389	-7.11466	9.55037	12.8487	-7.29219	9.82072	13.0737	-7.50514	9.93318	13.2937	-7.745	9.92646	13.4827	-7.745	9.92646	13.4827	-8.12046	9.69092	13.687	-8.42382	9.41622	13.8022	-8.68306	9.14233	13.8396	-8.91296	8.87877	13.7867	-8.91296	8.87877	13.7867	-9.01575	8.76437
B8-2013	h	AS-13	asymmetric	2	L-side	-9.16452	6.91524	11.0996	-8.79014	7.00154	12.0391	-6.7628	9.27498	12.404	-6.95774	9.25516	12.5449	-7.2152	9.70565	12.9436	-7.47206	9.92409	13.266	-7.72769	9.92657	13.4865	-7.98217	9.78318	13.6397	-7.98217	9.78318	13.6397	-8.33705	9.49087	13.7949	-8.61207	9.21555	13.8524	-8.80639	8.97809	13.8399	-8.96794	8.82785	13.7874	-8.96794	8.82785	13.7874	-9.06533	8.69197
B8-2013	h	AS-13	asymmetric	1	R-side	-9.07895	6.67212	10.9934	-8.67756	6.56854	11.7731	-5.55916	6.85926	11.6665	-5.56254	6.61221	11.8072	-5.36341	6.20612	11.9002	-5.26473	5.85083	11.9903	-5.2993	5.55633	12.1135	-5.43977	5.30424	12.2398	-5.43977	5.30424	12.2398	-5.69952	5.11212	12.3537	-5.96356	4.95986	12.4497	-6.23123	4.84397	12.5268	-6.50411	4.77408	12.5874	-6.50411	4.77408	12.5874	-6.76071	4.73949
B8-2013	h	AS-13	asymmetric	2	R-side	-9.07392	6.67424	10.9921	-8.65431	6.54949	11.837	-5.55283	6.85906	11.6719	-5.57352	6.68058	11.7981	-5.37148	6.23193	11.9128	-5.26641	5.83095	11.9965	-5.32619	5.49886	12.1269	-5.52985	5.23028	12.2802	-5.52985	5.23028	12.2802	-5.88616	5.00417	12.4184	-6.19765	4.85207	12.5228	-6.46111	4.77818	12.5927	-6.67457	4.74671	12.6173	-6.67457	4.74671	12.6173	-6.86672	4.72957
C3-2014	h	AS-13	asymmetric	1	L-side	-5.51148	8.35196	10.5323	-5.64709	8.13651	11.5335	-5.96471	4.44573	12.3547	-5.76992	4.55038	12.5604	-5.49623	4.44253	12.8051	-5.16996	4.33242	13.0318	-4.89905	4.49276	13.2927	-4.58331	4.74419	13.5535	-4.58331	4.74419	13.5535	-4.4483	4.97699	13.6454	-4.27666	5.26484	13.7168	-4.07799	5.6115	13.7689	-3.89132	6.02889	13.8042	-3.89132	6.02889	13.8042	-3.89789	6.46561
C3-2014	h	AS-13	asymmetric	2	L-side	-5.50977	8.35621	10.5356	-5.65719	8.14532	11.5299	-5.95432	4.44146	12.3649	-5.83215	4.53707	12.5033	-5.39363	4.41155	12.885	-5.03814	4.39297	13.1893	-4.81647	4.54672	13.407	-4.60447	4.71272	13.5681	-4.60447	4.71272	13.5681	-4.32777	5.17479	13.6877	-4.10578	5.57226	13.757	-3.9535	5.92852	13.773	-3.9367	6.26671	13.746	-3.9367	6.26671	13.746	-3.90745	6.59239
C3-2014	h	AS-13	asymmetric	1	R-side	-5.83044	8.48475	10.514	-6.22771	8.31978	11.4511	-8.9915	5.86675	11.6076	-9.00562	6.04738	11.6459	-9.38596	6.24467	11.8213	-9.77252	6.41012	11.8841	-9.93579	6.6625	12.0718	-10.0844	6.90502	12.2014	-10.0844	6.90502	12.2014	-10.0904	7.3721	12.3995	-9.97915	7.84097	12.5466	-9.68647	8.3054	12.6509	-9.28093	8.79296	12.7098	-9.28093	8.79296	12.7098	-9.03594	8.96861
C3-2014	h	AS-13	asymmetric	2	R-side	-5.81639	8.49982	10.5197	-6.22868	8.31718	11.441	-8.99982	5.88563	11.6104	-9.02123	6.04788	11.6632	-9.39789	6.24871	11.813	-9.78414	6.41625	11.8913	-9.96613	6.71941	12.1035	-10.1154	7.06903	12.2794	-10.1154	7.06903	12.2794	-10.0552	7.58313	12.4641	-9.87347	8.06401	12.5958	-9.56142	8.50789	12.6731	-9.12408	8.91742	12.6968	-9.12408	8.91742	12.6968	-8.89502	9.03319
C7-2014	h	AS-13	asymmetric	1	L-side	-7.44198	5.8818	9.6336	-7.23774	6.08706	10.4274	-4.289	7.17483	11.0865	-4.45697	7.34807	11.1787	-4.45951	7.68735	11.2653	-4.48917	8.00586	11.3338	-4.5897	8.28949	11.4054	-4.76337	8.53322	11.4783	-4.76337	8.53322	11.4783	-5.17532	8.71581	11.5606	-5.58947	8.79292	11.6024	-5.98811	8.77575	11.5988	-6.39214	8.74028	11.5593	-6.39214	8.74028	11.5593	-6.61786	8.6334
C7-2014	h	AS-13	asymmetric	2	L-side	-7.42828	5.88037	9.62939	-7.1901	6.14632	10.587	-4.29857	7.18402	11.0798	-4.46181	7.3593	11.18	-4.46872	7.75192	11.2874	-4.505	8.10263	11.3637	-4.64021	8.39762	11.4356	-4.88849	8.61227	11.5125	-4.88849	8.61227	11.5125	-5.38651	8.76113	11.5778	-5.8282	8.82841	11.6043	-6.20006	8.74542	11.592	-6.54615	8.67087	11.5387	-6.54615	8.67087	11.5387	-6.68356	8.58631
C7-2014	h	AS-13	asymmetric	1	R-side	-7.46405	5.57114	9.75949	-7.22591	5.7457	10.8515	-4.71163	4.29504	11.7943	-4.92758	4.24879	11.9517	-5.21282	3.78942	12.429	-5.537	3.56534	12.7247	-5.84309	3.56174	12.8401	-6.10629	3.60836	12.8861	-6.10629	3.60836	12.8861	-6.41552	3.68091	12.9141	-6.69753	3.76855	12.9054	-6.9499	3.87594	12.8582	-7.18201	3.97859	12.7845	-7.18201	3.97859	12.7845	-7.32725	4.09416
C7-2014	h	AS-13	asymmetric	2	R-side	-7.45799	5.56051	9.76216	-7.27156	5.72424	10.7894	-4.70509	4.30103	11.7883	-4.95118	4.23969	11.9407	-5.08766	3.92848	12.2157	-5.27965	3.74883	12.4652	-5.48586	3.60067	12.6409	-5.72081	3.53093	12.7635	-5.72081	3.53093	12.7635	-6.05514	3.59496	12.8665	-6.4079	3.67511	12.9036	-6.77065	3.7981	12.8823	-7.1458	3.95598	12.8002	-7.1458	3.95598	12.8002	-7.29472	4.06565
u4-2014	h	AS-13	asymmetric	1	L-side	-4.83229	4.7037	8.97454	-5.11431	5.01986	9.89145	-6.04403	7.8158	9.89928	-6.19177	7.60423	9.90004	-6.4897	7.66416	9.92684	-6.79668	7.7021	9.91822	-7.12508	7.5944	9.99483	-7.4722	7.38513	10.1132	-7.4722	7.38513	10.1132	-7.63633	7.02266	10.2619	-7.69534	6.66592	10.3792	-7.67395	6.31385	10.4568	-7.58809	5.95725	10.4779	-7.58809	5.95725	10.4779	-7.49705	5.7608
u4-2014	h	AS-13	asymmetric	2	L-side	-4.83661	4.71617	8.96926	-5.12464	5.01717	9.88397	-6.09108	7.78798	9.90177	-6.21684	7.63434	9.91602	-6.62808	7.69147	9.95208	-6.99134	7.68093	9.98977	-7.29871	7.55349	10.0659	-7.53675	7.30447	10.1728	-7.53675	7.30447	10.1728	-7.66657	6.91809	10.32	-7.68509	6.53899	10.4198	-7.66646	6.18651	10.4775	-7.56447	5.8571	10.4908	-7.56447	5.8571	10.4908	-7.43273	5.66047
u4-2014	h	AS-13	asymmetric	1	R-side	-4.50856	4.66258	9.04555	-4.59629	5.07275	9.99851	-3.2998	7.68327	10.6212	-3.2177	7.54891	10.7186	-2.85386	7.50094	11.0724	-2.57916	7.37947	11.3767	-2.43647	7.12021	11.6404	-2.43452	6.72502	11.8532	-2.43452	6.72502	11.8532	-2.50326	6.4027	11.9556	-2.5831	6.08352	11.9988	-2.69442	5.77164	11.9836	-2.83474	5.46732	11.9116	-2.83474	5.46732	11.9116	-2.94215	5.33485
u4-2014	h	AS-13	asymmetric	2	R-side	-4.50849	4.66244	9.04561	-4.60636	5.07658	9.9726	-3.28024	7.66767	10.607	-3.21751	7.53697	10.7099	-2.78483	7.49123	11.0983	-2.5266	7.32205	11.431	-2.42809	7.03987	11.6938	-2.46876	6.65089	11.895	-2.46876	6.65089	11.895	-2.51914	6.32881	11.9671	-2.60519	6.02442	11.9942	-2.70822	5.73681	11.9778	-2.83159	5.46547	11.9163	-2.83159	5.46547	11.9163	-2.94935	5.32628
u7-2014	h	AS-13	asymmetric	1	L-side	-10.3012	10.1071	11.2038	-9.93265	10.1307	12.4932	-6.78629	12.3289	13.4373	-7.05417	12.3199	13.6308	-7.21074	12.6869	14.0251	-7.34114	13.0341	14.3415	-7.60418	13.2125	14.649	-7.98631	13.1869	14.9223	-7.98631	13.1869	14.9223	-8.43024	13.0909	15.0686	-8.85281	12.9602	15.1402	-9.24441	12.7771	15.1353	-9.63315	12.5925	15.0592	-9.63315	12.5925	15.0592	-9.85202	12.4829
u7-2014	h	AS-13	asymmetric	2	L-side	-10.3356	10.0821	11.2101	-9.9423	10.1227	12.4363	-6.80655	12.3428	13.4392	-7.03844	12.3082	13.6226	-7.25608	12.7804	14.1587	-7.46706	13.1526	14.5504	-7.80608	13.2099	14.8288	-8.17822	13.1335	15.0177	-8.17822	13.1335	15.0177	-8.57014	13.0308	15.1112	-8.98586	12.9079	15.1411	-9.41058	12.7107	15.1044	-9.85753	12.4798	14.9906	-9.85753	12.4798	14.9906	-10.0116	12.3346
u7-2014	h	AS-13	asymmetric	1	R-side	-10.1472	9.84117	11.2096	-9.60728	9.36533	12.4221	-5.86904	8.95043	12.3693	-6.10515	8.75394	12.5047	-5.93977	8.19876	12.6339	-5.78407	7.69745	12.6945	-5.87887	7.24929	12.8316	-6.19039	6.86598	13.0197	-6.19039	6.86598	13.0197	-6.69567	6.63356	13.1764	-7.20411	6.47724	13.2641	-7.718	6.41356	13.2981	-8.23604	6.42737	13.2649	-8.23604	6.42737	13.2649	-8.52953	6.52349
u7-2014	h	AS-13	asymmetric	2	R-side	-10.1511	9.81946	11.2092	-9.75186	9.50024	12.1598	-5.8808	8.93361	12.3691	-6.11223	8.7405	12.5055	-5.93915	8.1903	12.627	-5.81056	7.67383	12.6565	-5.91859	7.24735	12.8204	-6.17475	6.87385	13.0199	-6.17475	6.87385	13.0199	-6.72263	6.61073	13.1908	-7.28766	6.4566	13.2757	-7.87195	6.41648	13.2804	-8.4741	6.49628	13.2194	-8.4741	6.49628	13.2194	-8.66293	6.59982
B11-2013	h	AS-13	sym	1	L-side	-8.54506	3.3719	11.2128	-8.32567	3.50038	12.0456	-8.40477	6.1813	12.7901	-8.46462	6.057	12.8482	-8.79409	6.12828	13.1061	-9.10459	6.19836	13.2917	-9.31022	6.12615	13.4919	-9.46396	5.99141	13.6541	-9.46396	5.99141	13.6541	-9.5821	5.63179	13.7925	-9.64971	5.25759	13.866	-9.6805	4.87022	13.8744	-9.65973	4.46923	13.8166	-9.65973	4.46923	13.8166	-9.64529	4.30663
B11-2013	h	AS-13	sym	2	L-side	-8.55273	3.39551	11.2105	-8.32868	3.50944	12.0808	-8.39477	6.18199	12.7967	-8.47381	6.04315	12.8344	-8.78863	6.10234	13.0821	-9.06022	6.20024	13.2884	-9.278	6.14924	13.4753	-9.4461	6.01798	13.6341	-9.4461	6.01798	13.6341	-9.57102	5.70588	13.7819	-9.64208	5.33703	13.8614	-9.67493	4.92094	13.8782	-9.66008	4.45338	13.8265	-9.66008	4.45338	13.8265	-9.63974	4.31011
B11-2013	h	AS-13	sym	1	R-side	-8.29586	3.33654	11.1249	-7.87083	3.39191	11.8854	-6.20951	5.49713	11.9483	-6.13173	5.29812	12.0215	-5.75179	5.22021	12.0554	-5.42542	5.11557	12.0762	-5.19467	4.91055	12.1307	-5.01244	4.66362	12.2008	-5.01244	4.66362	12.2008	-5.06372	4.27629	12.3003	-5.13975	3.93232	12.3748	-5.25886	3.63227	12.4324	-5.42826	3.38556	12.4751	-5.42826	3.38556	12.4751	-5.54702	3.25772
B11-2013	h	AS-13	sym	2	R-side	-8.31052	3.30636	11.1259	-7.87679	3.39184	11.88	-6.20992	5.49019	11.9419	-6.07934	5.3213	12.0348	-5.72842	5.21749	12.0562	-5.41421	5.10317	12.0619	-5.1851	4.89018	12.1233	-5.01342	4.61467	12.2077	-5.01342	4.61467	12.2077	-5.05648	4.27262	12.3041	-5.12677	3.96398	12.3743	-5.23722	3.69247	12.4247	-5.38401	3.4571	12.4535	-5.38401	3.4571	12.4535	-5.51218	3.28486
B1-2013	h	AS-13	sym	1	L-side	-6.68021	3.52728	11.4688	-7.10332	3.71125	12.4419	-8.60608	5.76702	12.5908	-8.73754	5.55554	12.6801	-9.0418	5.51602	12.7654	-9.30362	5.43555	12.8322	-9.50818	5.26143	12.9028	-9.64357	4.99303	12.9699	-9.64357	4.99303	12.9699	-9.62606	4.65998	13.0343	-9.56245	4.34627	13.0731	-9.46535	4.04821	13.0797	-9.31196	3.77474	13.0675	-9.31196	3.77474	13.0675	-9.16538	3.58376
B1-2013	h	AS-13	sym	2	L-side	-6.70195	3.59288	11.4469	-7.00369	3.67682	12.2961	-8.59201	5.76995	12.5925	-8.74479	5.54668	12.6768	-9.07937	5.47645	12.7548	-9.35059	5.39083	12.8063	-9.51767	5.24464	12.8825	-9.63254	5.0764	12.9541	-9.63254	5.0764	12.9541	-9.63158	4.70962	13.0453	-9.56222	4.34685	13.0927	-9.43161	3.98533	13.0968	-9.21981	3.63332	13.056	-9.21981	3.63332	13.056	-9.06019	3.4996
B1-2013	h	AS-13	sym	1	R-side	-6.48394	3.53292	11.4724	-6.55346	3.86719	12.5105	-6.22406	6.366	12.8765	-6.12526	6.30783	12.9936	-5.67426	6.31396	13.2703	-5.31267	6.24291	13.4851	-5.0826	6.00161	13.647	-4.97314	5.61904	13.7541	-4.97314	5.61904	13.7541	-4.95904	5.35947	13.8051	-4.9372	5.09889	13.8503	-4.9576	4.8379	13.8218	-5.00359	4.57631	13.7421	-5.00359	4.57631	13.7421	-5.03271	4.45704
B1-2013	h	AS-13	sym	2	R-side	-6.48517	3.52416	11.4788	-6.54125	3.78323	12.3032	-6.21567	6.36299	12.8571	-6.08895	6.24427	12.9661	-5.85165	6.28784	13.1405	-5.59677	6.31147	13.2615	-5.38436	6.26807	13.4184	-5.189	6.18237	13.5736	-5.189	6.18237	13.5736	-5.0102	5.74879	13.7413	-4.9499	5.30869	13.819	-4.96544	4.88592	13.8058	-5.03105	4.46282	13.6974	-5.03105	4.46282	13.6974	-5.06838	4.36809
B5-2013	h	AS-13	sym	1	L-side	-7.01503	6.14665	11.1116	-6.74788	6.39602	11.9336	-4.41065	7.55056	12.0205	-4.511	7.65987	12.1487	-4.5259	8.03893	12.2855	-4.62204	8.31402	12.4227	-4.79182	8.49044	12.5509	-5.03046	8.57731	12.6734	-5.03046	8.57731	12.6734	-5.3128	8.60531	12.7738	-5.5961	8.58763	12.836	-5.88168	8.52531	12.8598	-6.16621	8.4054	12.8471	-6.16621	8.4054	12.8471	-6.32378	8.30633
B5-2013	h	AS-13	sym	2	L-side	-7.00957	6.15705	11.1143	-6.74676	6.41251	11.9355	-4.40651	7.54379	12.017	-4.50833	7.6551	12.1472	-4.52351	8.04713	12.297	-4.62944	8.32465	12.4424	-4.8044	8.50175	12.5691	-5.04717	8.58323	12.6808	-5.04717	8.58323	12.6808	-5.42933	8.59609	12.794	-5.77482	8.55904	12.8518	-6.06271	8.41549	12.873	-6.35436	8.28048	12.8175	-6.35436	8.28048	12.8175	-6.42126	8.19256
B5-2013	h	AS-13	sym	1	R-side	-6.93803	5.92432	11.18	-6.65208	5.89856	11.9166	-4.20268	5.1821	11.9652	-4.26831	4.98298	12.1629	-4.22551	4.61553	12.3036	-4.29346	4.3559	12.4586	-4.42363	4.17595	12.5789	-4.64116	4.10192	12.6911	-4.64116	4.10192	12.6911	-4.87611	4.04983	12.7808	-5.12426	4.0341	12.8526	-5.38562	4.05998	12.9081	-5.66027	4.12528	12.9467	-5.66027	4.12528	12.9467	-5.81207	4.1837
B5-2013	h	AS-13	sym	2	R-side	-6.91574	5.95072	11.1782	-6.65032	5.92471	11.8949	-4.20059	5.17494	11.968	-4.33741	5.03365	12.1067	-4.26746	4.76174	12.2172	-4.24805	4.52114	12.3264	-4.31632	4.33227	12.4617	-4.43564	4.16433	12.5931	-4.43564	4.16433	12.5931	-4.78697	4.07335	12.7453	-5.12885	4.03604	12.8511	-5.46049	4.0708	12.9176	-5.78357	4.16373	12.9424	-5.78357	4.16373	12.9424	-5.89058	4.22128
C10-2014	h	AS-13	sym	1	L-side	-5.32543	7.99192	10.5782	-5.87106	8.08854	11.4029	-8.27001	6.04291	11.8088	-8.19469	6.03153	12.0256	-8.11036	5.86725	12.3209	-8.01565	5.67664	12.6096	-7.8401	5.60655	12.8856	-7.61795	5.56772	13.1505	-7.61795	5.56772	13.1505	-7.28487	5.73396	13.3902	-6.94949	5.88347	13.5429	-6.62956	6.07501	13.6095	-6.33953	6.31668	13.5914	-6.33953	6.31668	13.5914	-6.13621	6.53694
C10-2014	h	AS-13	sym	2	L-side	-5.34894	7.97823	10.5655	-5.8287	8.08752	11.2695	-8.2677	6.02987	11.8236	-8.12881	6.03797	12.0438	-8.10889	5.88167	12.2825	-8.01961	5.67727	12.5279	-7.84702	5.62414	12.8275	-7.61204	5.57019	13.1698	-7.61204	5.57019	13.1698	-7.22988	5.76678	13.4187	-6.84158	5.94249	13.5617	-6.48032	6.18992	13.6079	-6.14743	6.5001	13.5635	-6.14743	6.5001	13.5635	-6.00897	6.67438
C10-2014	h	AS-13	sym	1	R-side	-5.39793	8.37847	10.4033	-6.02256	8.74236	11.3731	-8.95773	9.05001	10.9072	-8.84035	9.19501	11.021	-8.94688	9.65456	11.1928	-9.00247	10.0882	11.2842	-8.93403	10.4278	11.4187	-8.69979	10.6272	11.6068	-8.69979	10.6272	11.6068	-8.41359	10.7567	11.7694	-8.07406	10.6944	11.9588	-7.73068	10.8672	11.992	-7.33216	10.8478	12.051	-7.33216	10.8478	12.051	-7.11783	10.7697
C10-2014	h	AS-13	sym	2	R-side	-5.37953	8.39082	10.4199	-5.94613	8.61858	11.2244	-8.9614	9.03027	10.9097	-8.81166	9.1551	10.988	-8.91624	9.58175	11.1188	-8.97249	9.97046	11.1938	-8.95583	10.2439	11.3436	-8.90535	10.48	11.4354	-8.90535	10.48	11.4354	-8.62636	10.6638	11.6608	-8.26367	10.7983	11.8358	-7.80661	10.8652	11.9716	-7.26383	10.8278	12.0678	-7.26383	10.8278	12.0678	-7.06138	10.7405
C11-2014	h	AS-13	sym	1	L-side	-6.23698	9.07085	10.3399	-6.58245	8.53025	11.3181	-9.36085	6.9253	11.2144	-9.11679	6.81444	11.338	-9.05422	6.32466	11.5016	-8.9254	5.91589	11.6048	-8.68315	5.63881	11.718	-8.3313	5.49129	11.8294	-8.3313	5.49129	11.8294	-8.04892	5.47919	11.9505	-7.74402	5.5313	12.049	-7.41055	5.62783	12.1158	-7.04988	5.77433	12.1535	-7.04988	5.77433	12.1535	-6.84763	5.92126
C11-2014	h	AS-13	sym	2	L-side	-6.2217	9.06892	10.3531	-6.57317	8.63537	11.203	-9.3463	6.91647	11.1969	-9.13979	6.71442	11.3626	-8.97829	6.06103	11.5154	-8.73494	5.67954	11.6932	-8.47433	5.52174	11.8188	-8.21942	5.47729	11.8767	-8.21942	5.47729	11.8767	-7.91842	5.50267	11.9905	-7.58868	5.57604	12.0778	-7.22445	5.69105	12.1412	-6.84873	5.8987	12.1869	-6.84873	5.8987	12.1869	-6.73428	6.05067
C11-2014	h	AS-13	sym	1	R-side	-6.36829	9.38898	10.4506	-6.67151	9.09531	11.357	-9.83261	9.84182	12.0048	-9.63594	9.9549	12.1533	-9.70371	10.2881	12.3958	-9.65814	10.5708	12.6407	-9.48551	10.7801	12.8923	-9.22486	10.9817	13.1396	-9.22486	10.9817	13.1396	-8.87813	11.0322	13.286	-8.52623	11.0543	13.3768	-8.16408	11.012	13.4081	-7.79273	10.9257	13.3803	-7.79273	10.9257	13.3803	-7.57887	10.8435
C11-2014	h	AS-13	sym	2	R-side	-6.37126	9.37843	10.4483	-6.65523	9.07549	11.3316	-9.83472	9.84959	12.0149	-9.66997	9.99765	12.2016	-9.70405	10.3656	12.4967	-9.59305	10.6468	12.7727	-9.38253	10.8977	13.0015	-9.01141	11.0163	13.2128	-9.01141	11.0163	13.2128	-8.6166	11.0502	13.3442	-8.23363	11.0299	13.4049	-7.86676	10.9429	13.3961	-7.50455	10.818	13.3158	-7.50455	10.818	13.3158	-7.40088	10.7617
C1-2014	h	AS-13	sym	1	L-side	-8.41912	10.3925	9.80679	-8.13522	10.1271	10.815	-4.91591	9.98645	11.3517	-5.03817	10.1568	11.5265	-4.91713	10.4546	11.7708	-4.81512	10.7244	11.9607	-4.82441	10.9222	12.1589	-4.86126	11.094	12.3247	-4.86126	11.094	12.3247	-5.1563	11.3067	12.5305	-5.53295	11.4428	12.6788	-5.96834	11.557	12.7531	-6.47035	11.6119	12.7606	-6.47035	11.6119	12.7606	-6.73623	11.6017
C1-2014	h	AS-13	sym	2	L-side	-8.41627	10.3927	9.80242	-8.16311	10.114	10.7828	-4.90943	9.97494	11.3656	-5.0583	10.1397	11.5062	-4.91832	10.4335	11.7719	-4.80889	10.7396	11.9905	-4.85991	11.0394	12.2506	-5.10837	11.2877	12.5235	-5.10837	11.2877	12.5235	-5.6259	11.4636	12.6991	-6.09248	11.5886	12.7801	-6.51505	11.6094	12.7706	-6.88557	11.5995	12.6574	-6.88557	11.5995	12.6574	-7.02564	11.5662
C1-2014	h	AS-13	sym	1	R-side	-8.5331	10.1295	9.65902	-8.39195	9.50402	10.6878	-6.21276	7.28336	10.5495	-6.35938	7.2217	10.6525	-6.64291	6.68041	10.7867	-6.90798	6.32418	10.9018	-7.16616	6.18144	11.0162	-7.37853	6.15929	11.066	-7.37853	6.15929	11.066	-7.79847	6.25086	11.2085	-8.18955	6.4047	11.3103	-8.54887	6.62642	11.3776	-8.87302	6.91787	11.4171	-8.87302	6.91787	11.4171	-9.00229	7.13959
C1-2014	h	AS-13	sym	2	R-side	-8.52025	10.1283	9.65726	-8.39739	9.72958	10.4305	-6.21348	7.28885	10.5469	-6.40539	7.23402	10.6443	-6.7061	6.60264	10.7679	-7.03719	6.24389	10.9247	-7.38941	6.15479	11.0953	-7.7711	6.25424	11.1891	-7.7711	6.25424	11.1891	-8.1661	6.38182	11.3139	-8.50658	6.56411	11.3796	-8.78669	6.81191	11.4067	-9.00566	7.12471	11.3924	-9.00566	7.12471	11.3924	-9.07723	7.31337
C12-2014	h	AS-13	sym	1	L-side	-6.84205	8.41309	10.0468	-7.02754	8.33034	11.055	-9.61824	7.14434	11.7673	-9.3672	7.04095	11.8949	-9.3556	6.72947	12.025	-9.28511	6.47909	12.1672	-9.13417	6.31944	12.3268	-8.95936	6.17078	12.4921	-8.95936	6.17078	12.4921	-8.55944	6.0672	12.6568	-8.16688	6.0965	12.7223	-7.78963	6.17646	12.7145	-7.42311	6.32182	12.6249	-7.42311	6.32182	12.6249	-7.24878	6.41706
C12-2014	h	AS-13	sym	2	L-side	-6.89366	8.41408	10.0157	-7.01224	8.38457	10.9586	-9.61725	7.14161	11.7706	-9.36636	6.99863	11.9324	-9.3379	6.63518	12.067	-9.21549	6.39652	12.2414	-9.04066	6.24248	12.4093	-8.82035	6.08303	12.5548	-8.82035	6.08303	12.5548	-8.32535	6.08936	12.6775	-7.89458	6.14524	12.7132	-7.52824	6.26384	12.6699	-7.22744	6.44363	12.5472	-7.22744	6.44363	12.5472	-7.12917	6.50805
C12-2014	h	AS-13	sym	1	R-side	-6.90059	8.82145	10.0513	-7.11925	8.99548	11.0486	-9.87575	10.0458	11.5132	-9.76417	10.1272	11.6091	-9.70674	10.4045	11.6843	-9.63575	10.661	11.7902	-9.54702	10.8945	11.9299	-9.3867	11.098	12.0945	-9.3867	11.098	12.0945	-9.04833	11.253	12.223	-8.64381	11.2651	12.3063	-8.19023	11.25	12.3233	-7.70244	11.1232	12.2823	-7.70244	11.1232	12.2823	-7.54942	11.0267
C12-2014	h	AS-13	sym	2	R-side	-6.90578	8.82642	10.0499	-7.10384	8.98464	10.9941	-9.88377	10.0281	11.5106	-9.72822	10.1807	11.6198	-9.64374	10.5948	11.776	-9.52426	10.9055	11.9219	-9.36571	11.0954	12.0706	-9.18032	11.2168	12.1827	-9.18032	11.2168	12.1827	-8.84328	11.2586	12.2725	-8.48626	11.2681	12.3161	-8.10104	11.2359	12.3199	-7.70021	11.1235	12.2791	-7.70021	11.1235	12.2791	-7.48914	10.9812
C2-2014	h	AS-13	sym	1	L-side	-10.9034	6.54322	10.398	-10.4306	6.75642	11.3534	-7.12461	7.23829	11.0571	-7.29116	7.41383	11.2092	-7.22927	8.10586	11.4836	-7.22635	8.63595	11.6212	-7.37854	8.91189	11.8464	-7.6348	9.01994	11.9986	-7.6348	9.01994	11.9986	-7.89959	9.0824	12.1007	-8.1974	9.11338	12.1839	-8.53188	9.1333	12.2346	-8.89696	9.1139	12.2728	-8.89696	9.1139	12.2728	-9.09372	9.08673
C2-2014	h	AS-13	sym	2	L-side	-10.9197	6.52719	10.4035	-10.4485	6.75168	11.3196	-7.12325	7.24781	11.06	-7.31186	7.38863	11.1847	-7.24533	7.95062	11.3636	-7.21057	8.4018	11.5086	-7.23236	8.71381	11.6658	-7.34289	8.88621	11.8338	-7.34289	8.88621	11.8338	-7.68871	9.03946	12.0277	-8.10063	9.10535	12.1627	-8.54815	9.14371	12.2497	-9.03997	9.10719	12.2909	-9.03997	9.10719	12.2909	-9.24977	9.03396
C2-2014	h	AS-13	sym	1	R-side	-11.0414	6.2076	10.4976	-10.5992	6.18622	11.4834	-7.91912	4.42859	11.8866	-8.13249	4.38252	12.1148	-8.21413	4.02355	12.4222	-8.32123	3.72644	12.6823	-8.48701	3.55225	12.9446	-8.69756	3.47416	13.1909	-8.69756	3.47416	13.1909	-9.07962	3.59751	13.3397	-9.46508	3.72616	13.4359	-9.85421	3.88856	13.4696	-10.1979	4.13722	13.4132	-10.1979	4.13722	13.4132	-10.3695	4.26266
C2-2014	h	AS-13	sym	2	R-side	-11.0242	6.20484	10.4818	-10.5972	6.18705	11.4744	-7.93492	4.41129	11.8924	-8.12704	4.38856	12.1087	-8.19818	4.0575	12.3846	-8.28897	3.77377	12.65	-8.443	3.56705	12.934	-8.70471	3.47635	13.2104	-8.70471	3.47635	13.2104	-9.03333	3.57193	13.3458	-9.41552	3.7005	13.421	-9.85526	3.89341	13.4338	-10.3124	4.21074	13.3973	-10.3124	4.21074	13.3973	-10.4573	4.34102
C6-2014	h	AS-13	sym	1	L-side	-7.22972	4.33028	9.5564	-7.58877	4.77715	10.467	-6.89706	8.09542	10.3353	-7.14117	8.03082	10.4387	-7.4536	8.26892	10.4508	-7.7359	8.46974	10.4463	-7.99541	8.54911	10.5048	-8.23534	8.61219	10.5776	-8.23534	8.61219	10.5776	-8.56658	8.53101	10.6782	-8.88448	8.31295	10.761	-9.17778	7.94006	10.8396	-9.44392	7.41688	10.9135	-9.44392	7.41688	10.9135	-9.55311	7.00026
C6-2014	h	AS-13	sym	2	L-side	-7.2424	4.30334	9.56824	-7.5854	4.78628	10.4794	-6.88645	8.0917	10.3395	-7.03757	8.06697	10.431	-7.5921	8.37908	10.5086	-8.04646	8.59992	10.5424	-8.41733	8.55699	10.6541	-8.71453	8.46396	10.7184	-8.71453	8.46396	10.7184	-8.97664	8.18986	10.7943	-9.22305	7.87189	10.8539	-9.4265	7.47742	10.9075	-9.55137	7.00112	10.9517	-9.55137	7.00112	10.9517	-9.52994	6.7447
C6-2014	h	AS-13	sym	1	R-side	-7.01793	4.17237	9.7448	-7.12759	4.50617	10.7931	-4.64937	6.72033	11.5818	-4.69086	6.54771	11.7378	-4.3844	6.37103	12.2066	-4.17481	6.18902	12.5716	-4.13357	5.93991	12.8326	-4.22004	5.66963	13.0107	-4.22004	5.66963	13.0107	-4.44124	5.31351	13.1252	-4.68101	4.98802	13.1897	-4.94187	4.68759	13.2017	-5.24819	4.43573	13.1552	-5.24819	4.43573	13.1552	-5.43625	4.2932
C6-2014	h	AS-13	sym	2	R-side	-6.99284	4.22614	9.75227	-7.1352	4.48683	10.7187	-4.63699	6.7024	11.5876	-4.7059	6.53877	11.7122	-4.35145	6.35261	12.2003	-4.14003	6.1452	12.5734	-4.11938	5.91376	12.837	-4.21542	5.65963	12.9906	-4.21542	5.65963	12.9906	-4.42556	5.34357	13.1216	-4.66674	5.00739	13.1834	-4.95595	4.65581	13.1628	-5.35434	4.34622	13.0808	-5.35434	4.34622	13.0808	-5.51586	4.23674
C9-2014	h	AS-13	sym	1	L-side	-8.28992	8.09621	8.87888	-8.13203	7.86821	10.0261	-5.69882	6.90071	10.9121	-5.75797	7.14068	11.012	-5.57199	7.3916	11.289	-5.4717	7.64323	11.5098	-5.51568	7.90849	11.6825	-5.70286	8.17924	11.8015	-5.70286	8.17924	11.8015	-5.8988	8.38062	11.8636	-6.14866	8.57013	11.8783	-6.44071	8.76236	11.844	-6.78672	8.93802	11.7623	-6.78672	8.93802	11.7623	-6.9581	8.98961
C9-2014	h	AS-13	sym	2	L-side	-8.27676	8.09168	8.87546	-8.15883	7.86588	9.89891	-5.7003	6.9076	10.8986	-5.76125	7.15953	10.9984	-5.57704	7.37476	11.2576	-5.47149	7.61054	11.4775	-5.51001	7.8931	11.6656	-5.72563	8.20095	11.8117	-5.72563	8.20095	11.8117	-5.90856	8.39118	11.8652	-6.16042	8.57735	11.8742	-6.4688	8.77498	11.8366	-6.84384	8.96784	11.7537	-6.84384	8.96784	11.7537	-6.98196	8.99902
C9-2014	h	AS-13	sym	1	R-side	-8.33705	7.80187	8.77473	-8.42693	7.50334	9.69829	-7.18202	5.01292	10.0507	-7.41769	4.97377	10.0994	-7.65822	4.66884	10.2103	-7.89208	4.42793	10.3029	-8.1638	4.31452	10.4031	-8.45968	4.31287	10.5051	-8.45968	4.31287	10.5051	-8.77813	4.47568	10.5942	-9.06383	4.69075	10.6502	-9.32702	4.94665	10.6639	-9.56878	5.24329	10.631	-9.56878	5.24329	10.631	-9.65231	5.46868
C9-2014	h	AS-13	sym	2	R-side	-8.35348	7.80558	8.76978	-8.41734	7.53094	9.66611	-7.18965	5.01867	10.0356	-7.40298	5.00796	10.0697	-7.68046	4.64359	10.215	-7.96058	4.38846	10.3264	-8.26459	4.28521	10.4455	-8.58787	4.34593	10.5667	-8.58787	4.34593	10.5667	-8.89348	4.56481	10.6493	-9.18261	4.78978	10.6885	-9.42089	5.06786	10.6765	-9.62317	5.38062	10.6144	-9.62317	5.38062	10.6144	-9.66819	5.54141
u11-2014	h	AS-13	sym	1	L-side	-8.82811	8.94231	10.3075	-8.53916	9.04504	11.5773	-4.96375	9.34105	12.2272	-5.15032	9.5243	12.2935	-4.97028	10.0114	12.504	-4.88059	10.4119	12.6921	-4.93324	10.6975	12.9025	-5.03174	10.9276	13.0685	-5.03174	10.9276	13.0685	-5.34433	11.1851	13.226	-5.76936	11.3292	13.3071	-6.24141	11.4691	13.3364	-6.78515	11.5521	13.3078	-6.78515	11.5521	13.3078	-7.13353	11.5009
u11-2014	h	AS-13	sym	2	L-side	-8.82375	8.93878	10.3061	-8.53815	9.06201	11.5692	-4.96923	9.35358	12.2253	-5.10988	9.5793	12.3374	-4.90604	10.1081	12.6026	-4.87028	10.5467	12.8403	-5.00133	10.8914	13.0452	-5.27584	11.1535	13.2243	-5.27584	11.1535	13.2243	-5.87542	11.3555	13.3048	-6.371	11.5025	13.3292	-6.79085	11.5564	13.313	-7.12674	11.5134	13.2661	-7.12674	11.5134	13.2661	-7.36005	11.435
u11-2014	h	AS-13	sym	1	R-side	-8.89778	8.56117	10.3232	-8.72602	8.2743	11.4979	-5.8485	6.17649	12.0346	-6.07156	6.07823	12.1555	-6.18653	5.52913	12.4354	-6.37663	5.10971	12.6584	-6.68373	4.88175	12.8626	-7.06955	4.77234	13.0305	-7.06955	4.77234	13.0305	-7.44993	4.82328	13.0873	-7.84525	4.906	13.0992	-8.25409	5.0579	13.0747	-8.66942	5.28408	13.0314	-8.66942	5.28408	13.0314	-8.81383	5.43511
u11-2014	h	AS-13	sym	2	R-side	-8.93669	8.58815	10.3299	-8.72415	8.28335	11.5052	-5.84688	6.15702	12.0421	-6.08016	6.07603	12.1538	-6.19119	5.51582	12.4446	-6.40301	5.0798	12.683	-6.77895	4.83064	12.8987	-7.31197	4.78038	13.0884	-7.31197	4.78038	13.0884	-7.67337	4.85536	13.1169	-8.03563	4.95667	13.1068	-8.39002	5.11843	13.0736	-8.72901	5.35154	13.0168	-8.72901	5.35154	13.0168	-8.87879	5.4963
u3-2014	h	AS-13	sym	1	L-side	-4.60878	5.40684	9.66193	-5.18655	5.65167	10.5226	-6.41148	8.47653	10.5796	-6.5426	8.25466	10.5841	-6.87243	8.23656	10.5495	-7.23009	8.20214	10.4592	-7.58881	8.04827	10.531	-7.9745	7.82607	10.6118	-7.9745	7.82607	10.6118	-8.04886	7.44966	10.7295	-8.0712	7.0769	10.7683	-8.01691	6.70718	10.8225	-7.89608	6.33929	10.8558	-7.89608	6.33929	10.8558	-7.77733	6.14975
u3-2014	h	AS-13	sym	2	L-side	-4.61609	5.41692	9.65851	-5.15643	5.647	10.509	-6.42028	8.46921	10.5787	-6.58314	8.26631	10.6024	-7.1161	8.21294	10.5721	-7.53783	8.11009	10.571	-7.83842	7.93496	10.6048	-8.02978	7.70494	10.6747	-8.02978	7.70494	10.6747	-8.0821	7.23025	10.7519	-8.04644	6.80279	10.8194	-7.94515	6.41723	10.8564	-7.73833	6.09653	10.9064	-7.73833	6.09653	10.9064	-7.60882	5.98931
u3-2014	h	AS-13	sym	1	R-side	-4.18134	5.48804	9.74615	-4.45621	5.74478	11.0348	-3.75226	8.59043	11.5062	-3.5711	8.45506	11.6663	-3.24124	8.48991	11.9896	-3.0111	8.44674	12.2785	-2.87231	8.35141	12.5059	-2.76406	8.25389	12.6611	-2.76406	8.25389	12.6611	-2.67743	7.91681	12.8493	-2.6943	7.52409	12.9577	-2.75284	7.07969	12.9913	-2.88234	6.58652	12.9491	-2.88234	6.58652	12.9491	-3.00247	6.39649
u3-2014	h	AS-13	sym	2	R-side	-4.19312	5.49231	9.74501	-4.45264	5.74887	10.9404	-3.75442	8.59403	11.5104	-3.61394	8.43944	11.6141	-3.28338	8.48701	11.9692	-3.005	8.44184	12.2797	-2.80278	8.27285	12.5703	-2.67513	7.98721	12.8353	-2.67513	7.98721	12.8353	-2.72009	7.4814	12.9547	-2.76092	7.04019	12.9975	-2.85281	6.66713	12.9547	-3.02344	6.36681	12.8503	-3.02344	6.36681	12.8503	-3.08602	6.26591
u5-2014	h	AS-13	sym	1	L-side	-5.99921	9.31097	11.3725	-5.94673	8.91066	12.7967	-5.80532	5.08767	13.6452	-5.65469	5.22322	13.7671	-5.20081	5.09302	14.1566	-4.77603	5.02156	14.4846	-4.3668	5.15949	14.737	-3.99879	5.54426	14.928	-3.99879	5.54426	14.928	-3.85303	5.86401	14.9874	-3.72807	6.26687	14.9899	-3.61812	6.75987	14.9485	-3.59941	7.34796	14.8658	-3.59941	7.34796	14.8658	-3.63723	7.62852
u5-2014	h	AS-13	sym	2	L-side	-6.00154	9.31435	11.3733	-5.95354	8.88682	12.8372	-5.82094	5.10342	13.6239	-5.5997	5.23298	13.7831	-5.18848	5.09293	14.1607	-4.70884	5.01214	14.4381	-4.36704	5.16314	14.6994	-4.0445	5.46821	14.9078	-4.0445	5.46821	14.9078	-3.82205	5.94746	14.9826	-3.68062	6.46886	14.9838	-3.58072	7.02665	14.9039	-3.63773	7.63628	14.7645	-3.63773	7.63628	14.7645	-3.70137	7.82223
u5-2014	h	AS-13	sym	1	R-side	-6.35714	9.34933	11.3881	-6.64211	9.19476	12.6628	-9.14179	6.08926	13.6199	-9.15769	6.25287	13.7627	-9.62862	6.48818	14.0684	-10.0688	6.72801	14.289	-10.2885	7.04341	14.5072	-10.4115	7.38257	14.6776	-10.4115	7.38257	14.6776	-10.311	7.88892	14.7661	-10.1944	8.38466	14.7886	-10.0203	8.87523	14.7399	-9.72766	9.33151	14.6422	-9.72766	9.33151	14.6422	-9.53539	9.51748
u5-2014	h	AS-13	sym	2	R-side	-6.37222	9.35661	11.3888	-6.56051	9.19595	12.5574	-9.12685	6.08799	13.6104	-9.16261	6.35596	13.7722	-9.8388	6.57268	14.1035	-10.2097	6.88526	14.4118	-10.3887	7.24244	14.6254	-10.3861	7.66041	14.7477	-10.3861	7.66041	14.7477	-10.1931	8.30157	14.7785	-10.0255	8.84257	14.7245	-9.78297	9.24365	14.6661	-9.52417	9.5297	14.5518	-9.52417	9.5297	14.5518	-9.36027	9.65404
u6-2014	h	AS-13	sym	1	L-side	-7.02387	5.95951	10.9321	-7.38052	6.54365	12.1828	-6.14065	10.2346	12.9711	-6.3424	10.2401	12.9982	-6.93046	10.7335	13.216	-7.44631	10.936	13.3884	-7.8813	10.8658	13.4942	-8.25451	10.6361	13.5302	-8.25451	10.6361	13.5302	-8.63513	10.3244	13.5272	-8.95976	9.98081	13.4902	-9.23495	9.61102	13.4167	-9.43451	9.19007	13.3169	-9.43451	9.19007	13.3169	-9.48102	8.83689
u6-2014	h	AS-13	sym	2	L-side	-7.01533	5.96783	10.9298	-7.30454	6.4735	12.1332	-6.14153	10.242	12.986	-6.31403	10.2747	13.026	-6.81264	10.6452	13.1814	-7.23756	10.8904	13.3004	-7.61841	10.9298	13.4148	-7.93991	10.8423	13.5067	-7.93991	10.8423	13.5067	-8.53984	10.3869	13.5212	-9.00216	9.90344	13.4665	-9.32414	9.37753	13.3599	-9.49207	8.80757	13.2341	-9.49207	8.80757	13.2341	-9.51821	8.5806
u6-2014	h	AS-13	sym	1	R-side	-6.78741	5.68253	11.2036	-6.64042	5.94842	12.2425	-3.3794	7.91432	13.7463	-3.40513	7.61619	13.8118	-3.06738	7.3247	14.1515	-2.85068	7.02294	14.4679	-2.82639	6.70071	14.7818	-2.93389	6.35599	15.0872	-2.93389	6.35599	15.0872	-3.18222	5.96439	15.2034	-3.48565	5.60885	15.2298	-3.82111	5.27147	15.1687	-4.21777	4.97684	15.0225	-4.21777	4.97684	15.0225	-4.52157	4.80552
u6-2014	h	AS-13	sym	2	R-side	-6.81673	5.64386	11.2434	-6.63392	5.97525	12.2971	-3.37423	7.90792	13.7129	-3.41282	7.67456	13.7998	-3.00895	7.26447	14.242	-2.82119	6.88431	14.6262	-2.84985	6.53685	14.9398	-3.02056	6.19712	15.1835	-3.02056	6.19712	15.1835	-3.39985	5.70496	15.2264	-3.79201	5.29906	15.1759	-4.21198	4.97831	15.0314	-4.67916	4.76703	14.8149	-4.67916	4.76703	14.8149	-4.86435	4.70339
s2	e	AS-3	asymmetric	1	L-side	-3.65818	1.11328	11.5458	-3.64143	1.32355	12.2315	-3.06511	4.04075	12.5453	-3.27165	3.98566	12.6791	-3.71071	4.154	12.8562	-4.0575	4.20143	13.0551	-4.32506	4.15359	13.2573	-4.50928	4.00222	13.4689	-4.50928	4.00222	13.4689	-4.66432	3.80944	13.5418	-4.81317	3.59434	13.5891	-4.91385	3.33506	13.6259	-4.98034	3.0389	13.647	-4.98034	3.0389	13.647	-5.01469	2.79153
s2	e	AS-3	asymmetric	2	L-side	-3.68985	1.13706	11.5353	-3.62843	1.31149	12.107	-3.0761	4.04903	12.5628	-3.19673	3.99299	12.6457	-3.75514	4.19196	12.8837	-4.15757	4.2078	13.1301	-4.41241	4.09738	13.3542	-4.59382	3.90138	13.5305	-4.59382	3.90138	13.5305	-4.78742	3.6132	13.5733	-4.90205	3.29492	13.6143	-4.96954	2.96567	13.6415	-5.00135	2.61819	13.6384	-5.00135	2.61819	13.6384	-4.92485	2.49697
s2	e	AS-3	asymmetric	1	R-side	-3.45879	0.968932	11.4887	-3.21548	1.10676	12.4162	-0.982214	2.60644	12.3704	-0.929785	2.56439	12.5267	-0.691577	2.36344	12.6814	-0.48194	2.12414	12.8171	-0.369871	1.81128	12.9591	-0.223456	1.4603	13.0752	-0.223456	1.4603	13.0752	-0.328603	1.23511	13.2361	-0.462699	0.996328	13.3567	-0.636055	0.741442	13.4393	-0.880345	0.510834	13.5024	-0.880345	0.510834	13.5024	-1.13084	0.344369
s2	e	AS-3	asymmetric	2	R-side	-3.4033	0.959885	11.4713	-3.28337	1.06011	12.1102	-0.970943	2.61978	12.3791	-0.856575	2.46727	12.5817	-0.583529	2.15987	12.7234	-0.361536	1.87578	12.8435	-0.253405	1.5759	12.9945	-0.289628	1.28466	13.1934	-0.289628	1.28466	13.1934	-0.439464	0.994365	13.3534	-0.6654	0.727879	13.4574	-0.963771	0.476482	13.5198	-1.34557	0.266338	13.4977	-1.34557	0.266338	13.4977	-1.50603	0.277599
s22	e	AS-3	asymmetric	1	L-side	-2.61128	2.89633	10.2767	-2.60973	2.83292	11.1643	-1.40515	0.576744	11.8131	-1.36876	0.683209	11.9042	-1.02891	0.869788	12.222	-0.717879	1.0535	12.4446	-0.507084	1.27912	12.5968	-0.400377	1.55171	12.6744	-0.400377	1.55171	12.6744	-0.401405	1.84402	12.77	-0.448024	2.13966	12.8058	-0.545356	2.44028	12.7804	-0.706577	2.73906	12.7007	-0.706577	2.73906	12.7007	-0.858572	2.90316
s22	e	AS-3	asymmetric	2	L-side	-2.61621	2.89632	10.2755	-2.60548	2.78186	11.2781	-1.40552	0.574425	11.8171	-1.37443	0.700038	11.8845	-1.17714	0.748347	12.1484	-0.962128	0.863192	12.3521	-0.738039	1.05346	12.495	-0.495391	1.30844	12.578	-0.495391	1.30844	12.578	-0.373772	1.67001	12.7117	-0.433299	2.04347	12.7986	-0.5545	2.43024	12.7896	-0.769571	2.83472	12.7	-0.769571	2.83472	12.7	-0.924161	2.91521
s22	e	AS-3	asymmetric	1	R-side	-2.93299	2.89583	10.2706	-3.07026	2.83296	10.9645	-3.94839	0.309465	11.5269	-4.07878	0.420384	11.6717	-4.52222	0.549872	11.8859	-4.90154	0.65967	12.0131	-5.15304	0.827871	12.1056	-5.30448	1.02427	12.1408	-5.30448	1.02427	12.1408	-5.37104	1.35251	12.2341	-5.40867	1.64242	12.2562	-5.34108	1.94455	12.2562	-5.21903	2.23194	12.2036	-5.21903	2.23194	12.2036	-5.08738	2.41476
s22	e	AS-3	asymmetric	2	R-side	-2.92918	2.90188	10.2719	-3.04792	2.82701	10.9555	-3.94174	0.31183	11.5223	-4.06855	0.426044	11.6541	-4.36325	0.464987	11.8513	-4.6647	0.511909	11.9716	-4.9153	0.663373	12.0662	-5.16353	0.838276	12.1003	-5.16353	0.838276	12.1003	-5.37684	1.26083	12.225	-5.40917	1.66076	12.267	-5.30486	2.0164	12.2512	-5.14182	2.37656	12.174	-5.14182	2.37656	12.174	-5.03747	2.52707
s24	e	AS-3	asymmetric	1	L-side	-2.77318	1.19404	9.20662	-2.73787	1.3503	9.80681	-1.74908	3.54517	10.3104	-1.94832	3.58528	10.4048	-2.25357	3.71554	10.5355	-2.51249	3.82915	10.6288	-2.73909	3.82468	10.709	-2.92528	3.72265	10.7676	-2.92528	3.72265	10.7676	-3.13686	3.5454	10.8054	-3.31463	3.36779	10.8208	-3.48052	3.20991	10.815	-3.6036	3.04586	10.7895	-3.6036	3.04586	10.7895	-3.70382	2.85876
s24	e	AS-3	asymmetric	2	L-side	-2.76175	1.20466	9.19787	-2.7346	1.35037	9.81032	-1.76794	3.55258	10.2954	-1.96481	3.60559	10.4556	-2.3288	3.75959	10.573	-2.63104	3.84231	10.6592	-2.86895	3.7603	10.743	-3.06787	3.60373	10.8121	-3.06787	3.60373	10.8121	-3.26303	3.41038	10.8209	-3.45038	3.24771	10.8163	-3.58812	3.07826	10.7966	-3.69303	2.91648	10.7614	-3.69303	2.91648	10.7614	-3.74336	2.76116
s24	e	AS-3	asymmetric	1	R-side	-2.55932	1.07089	9.22722	-2.54433	1.2232	9.8407	-0.319654	1.78199	10.6417	-0.344139	1.60798	10.8782	-0.333362	1.24858	11.0895	-0.297773	0.99871	11.2903	-0.419688	0.796316	11.4071	-0.582016	0.663354	11.4947	-0.582016	0.663354	11.4947	-0.834299	0.483542	11.5273	-1.07972	0.388961	11.5323	-1.29482	0.315614	11.5106	-1.48706	0.281237	11.4626	-1.48706	0.281237	11.4626	-1.63307	0.237637
s24	e	AS-3	asymmetric	2	R-side	-2.56291	1.04824	9.2322	-2.54461	1.22013	9.82162	-0.323204	1.77261	10.6334	-0.362438	1.59914	10.7981	-0.347772	1.29454	11.0749	-0.29066	1.02912	11.2433	-0.364776	0.842272	11.3741	-0.50209	0.718866	11.4428	-0.50209	0.718866	11.4428	-0.731926	0.569064	11.5116	-0.979149	0.424077	11.5308	-1.26353	0.327456	11.5068	-1.57189	0.237035	11.4225	-1.57189	0.237035	11.4225	-1.71354	0.223896
s27	e	AS-3	asymmetric	1	L-side	-2.56991	1.96794	9.36568	-2.53577	2.26469	10.0175	-0.384261	3.16196	10.1757	-0.446279	3.26873	10.1553	-0.487856	3.65861	10.0754	-0.58734	3.93764	10.0367	-0.690301	4.11036	10.0188	-0.766051	4.21427	10.0037	-0.766051	4.21427	10.0037	-1.00194	4.31235	10.0401	-1.26544	4.35219	10.0962	-1.55039	4.37519	10.1525	-1.86265	4.3794	10.2037	-1.86265	4.3794	10.2037	-2.0955	4.24124
s27	e	AS-3	asymmetric	2	L-side	-2.62069	1.95447	9.3779	-2.52195	2.29565	10.0272	-0.3854	3.15713	10.1736	-0.440983	3.25194	10.1661	-0.451798	3.53116	10.1102	-0.511802	3.78731	10.0624	-0.632145	4.01771	10.0277	-0.803456	4.22616	9.99892	-0.803456	4.22616	9.99892	-1.21509	4.3314	10.0742	-1.55433	4.37503	10.1532	-1.82248	4.36626	10.1996	-2.01692	4.29951	10.2303	-2.01692	4.29951	10.2303	-2.18292	4.17005
s27	e	AS-3	asymmetric	1	R-side	-2.5778	1.59485	9.56484	-2.53001	1.84728	10.099	-0.320792	1.30322	10.9604	-0.370592	1.22094	11.0257	-0.411157	1.02862	11.1913	-0.45987	0.801867	11.3552	-0.616037	0.574749	11.5227	-0.879607	0.361524	11.6922	-0.879607	0.361524	11.6922	-1.17521	0.367364	11.7775	-1.45693	0.390464	11.8072	-1.72741	0.461703	11.7893	-1.98822	0.558331	11.7205	-1.98822	0.558331	11.7205	-2.09982	0.613634
s27	e	AS-3	asymmetric	2	R-side	-2.60357	1.60237	9.56681	-2.52462	1.85679	10.1101	-0.325757	1.29351	10.9521	-0.389977	1.1985	11.0215	-0.441925	0.948705	11.2261	-0.507019	0.706358	11.4067	-0.673403	0.518097	11.5654	-0.898565	0.354627	11.7041	-0.898565	0.354627	11.7041	-1.22646	0.369898	11.7843	-1.50183	0.391114	11.8193	-1.71413	0.45743	11.8106	-1.88459	0.512466	11.7584	-1.88459	0.512466	11.7584	-2.04451	0.580796
s28	e	AS-3	asymmetric	1	L-side	-2.61766	0.503871	9.50832	-2.78306	0.664006	10.188	-2.60038	2.93705	10.2167	-2.78851	2.95462	10.2939	-3.07331	3.0299	10.3063	-3.33074	3.01122	10.3379	-3.55545	2.95252	10.3818	-3.76606	2.90863	10.4213	-3.76606	2.90863	10.4213	-3.97195	2.66024	10.4944	-4.09397	2.3863	10.5643	-4.14702	2.09789	10.6166	-4.13348	1.7898	10.6477	-4.13348	1.7898	10.6477	-4.07772	1.64818
s28	e	AS-3	asymmetric	2	L-side	-2.61068	0.516745	9.50969	-2.77487	0.666656	10.1926	-2.61968	2.92199	10.2046	-2.82737	2.93981	10.279	-3.07267	2.97875	10.2702	-3.32069	2.98488	10.2869	-3.56604	2.94123	10.3501	-3.82015	2.86989	10.4292	-3.82015	2.86989	10.4292	-4.00057	2.60978	10.5157	-4.10993	2.33819	10.5852	-4.14715	2.05817	10.6336	-4.13662	1.76906	10.6633	-4.13662	1.76906	10.6633	-4.07706	1.64141
s28	e	AS-3	asymmetric	1	R-side	-2.38707	0.36526	9.522	-2.35297	0.428263	10.2504	-1.00864	2.16946	10.6255	-0.947416	2.0743	10.6725	-0.743388	1.93216	10.845	-0.50873	1.80483	10.9752	-0.371655	1.58226	11.1158	-0.27822	1.30682	11.2458	-0.27822	1.30682	11.2458	-0.420816	0.937715	11.3357	-0.543959	0.651226	11.3804	-0.746849	0.49775	11.3821	-0.883855	0.376307	11.3454	-0.883855	0.376307	11.3454	-1.0062	0.312504
s28	e	AS-3	asymmetric	2	R-side	-2.37269	0.347092	9.52866	-2.35016	0.430916	10.2431	-1.00801	2.16158	10.6148	-0.925035	2.05619	10.6794	-0.684652	1.88274	10.8622	-0.459361	1.72446	10.9973	-0.34285	1.52082	11.1305	-0.292015	1.29403	11.2379	-0.292015	1.29403	11.2379	-0.407167	0.987929	11.3358	-0.511845	0.72039	11.3831	-0.699486	0.529423	11.3829	-0.887434	0.381093	11.3366	-0.887434	0.381093	11.3366	-1.03028	0.310118
s5	e	AS-3	asymmetric	1	L-side	-2.30697	0.301581	9.58021	-2.37339	0.615729	10.4078	-3.36863	2.70569	10.6341	-3.44081	2.68651	10.7247	-3.67361	2.64538	10.8705	-3.9153	2.59832	10.9724	-4.10147	2.47224	11.0925	-4.23	2.28005	11.2245	-4.23	2.28005	11.2245	-4.25395	1.96943	11.3676	-4.23853	1.67562	11.4682	-4.19673	1.398	11.5206	-4.14543	1.13269	11.5247	-4.14543	1.13269	11.5247	-4.03043	0.957671
s5	e	AS-3	asymmetric	2	L-side	-2.33309	0.396861	9.52376	-2.36886	0.581841	10.308	-3.38239	2.70365	10.6382	-3.46233	2.6692	10.7165	-3.82712	2.59203	10.9341	-4.09246	2.4789	11.089	-4.20923	2.29336	11.2484	-4.25677	2.06338	11.3575	-4.25677	2.06338	11.3575	-4.24433	1.73948	11.46	-4.19695	1.42921	11.5195	-4.1274	1.12201	11.5472	-3.96237	0.846945	11.4845	-3.96237	0.846945	11.4845	-3.85766	0.779318
s5	e	AS-3	asymmetric	1	R-side	-1.99798	0.440338	9.57973	-2.00917	0.735617	10.3877	-1.36257	3.05286	10.5344	-1.25607	3.04196	10.6073	-1.00701	3.05059	10.7088	-0.764167	3.02698	10.8029	-0.522215	2.92724	10.919	-0.332193	2.68479	11.0696	-0.332193	2.68479	11.0696	-0.269504	2.3075	11.2027	-0.260213	1.94856	11.2863	-0.268214	1.59171	11.3179	-0.443616	1.26484	11.3059	-0.443616	1.26484	11.3059	-0.531576	1.24408
s5	e	AS-3	asymmetric	2	R-side	-1.9948	0.448677	9.57845	-2.02978	0.674705	10.2858	-1.34929	3.04299	10.5306	-1.2947	3.01331	10.575	-0.950304	3.02711	10.73	-0.643324	2.97308	10.8294	-0.422076	2.80331	10.9667	-0.283948	2.5275	11.1262	-0.283948	2.5275	11.1262	-0.266976	2.21876	11.2346	-0.253705	1.90906	11.2825	-0.271515	1.5796	11.3059	-0.432356	1.27312	11.3126	-0.432356	1.27312	11.3126	-0.54467	1.23778
s6	e	AS-3	asymmetric	1	L-side	-1.17982	1.0199	9.83138	-1.50722	1.18432	10.5021	-3.8703	2.07702	10.7682	-3.87962	1.94999	10.8435	-4.04433	1.75081	10.9175	-4.17419	1.53876	10.9982	-4.21944	1.30512	11.0923	-4.24994	1.05657	11.1975	-4.24994	1.05657	11.1975	-4.02496	0.764076	11.3623	-3.78203	0.551808	11.4746	-3.55011	0.39933	11.5297	-3.32611	0.300598	11.5269	-3.32611	0.300598	11.5269	-3.15397	0.221573
s6	e	AS-3	asymmetric	2	L-side	-1.18535	1.02599	9.82246	-1.50449	1.20388	10.5656	-3.86507	2.08491	10.7667	-3.87762	1.94805	10.8411	-4.1731	1.49813	10.9835	-4.23993	1.13541	11.1557	-4.15569	0.875824	11.2999	-3.94717	0.690476	11.3978	-3.94717	0.690476	11.3978	-3.78684	0.556106	11.4718	-3.6078	0.418254	11.5122	-3.37979	0.317321	11.5348	-3.12289	0.219721	11.524	-3.12289	0.219721	11.524	-2.97269	0.225393
s6	e	AS-3	asymmetric	1	R-side	-0.976168	1.18977	9.81002	-1.1401	1.42114	10.6248	-1.9936	3.96017	10.885	-1.85756	3.92014	10.938	-1.57016	4.10002	11.1354	-1.31261	4.20762	11.2907	-1.08789	4.20524	11.4174	-0.890691	4.12565	11.5101	-0.890691	4.12565	11.5101	-0.634012	3.86703	11.5822	-0.433511	3.59688	11.6224	-0.280019	3.32229	11.6308	-0.184035	3.03835	11.6085	-0.184035	3.03835	11.6085	-0.212286	2.86119
s6	e	AS-3	asymmetric	2	R-side	-0.966788	1.18422	9.81649	-1.14507	1.35091	10.4574	-1.99879	3.95524	10.8865	-1.87943	3.94682	10.9576	-1.54819	4.12333	11.1522	-1.2438	4.20612	11.3111	-0.96753	4.16396	11.4483	-0.730745	3.97973	11.5648	-0.730745	3.97973	11.5648	-0.571015	3.77177	11.5939	-0.410444	3.55511	11.6021	-0.271764	3.29825	11.5962	-0.189495	2.99612	11.604	-0.189495	2.99612	11.604	-0.227765	2.80421
s1	e	AS-3	sym	1	L-side	-3.16355	1.97976	11.2363	-3.05511	2.02736	12.1129	-1.56143	3.8069	12.4917	-1.70461	3.83303	12.5772	-1.90619	4.05833	12.7182	-2.11664	4.26876	12.8272	-2.37307	4.36881	12.9605	-2.66359	4.3853	13.1008	-2.66359	4.3853	13.1008	-2.86628	4.26544	13.1865	-3.03473	4.11554	13.2578	-3.18864	3.96547	13.3014	-3.33585	3.81944	13.3179	-3.33585	3.81944	13.3179	-3.48946	3.64763
s1	e	AS-3	sym	2	L-side	-3.15045	1.98558	11.2216	-3.04648	2.01566	12.102	-1.56912	3.80578	12.4889	-1.6668	3.81795	12.5704	-1.91625	4.07048	12.7253	-2.14981	4.28374	12.8509	-2.39124	4.37725	12.9801	-2.62914	4.39348	13.1016	-2.62914	4.39348	13.1016	-2.92788	4.22128	13.2203	-3.16955	3.98386	13.2982	-3.39668	3.75314	13.3188	-3.62781	3.52317	13.282	-3.62781	3.52317	13.282	-3.67455	3.39904
s1	e	AS-3	sym	1	R-side	-3.00478	1.78901	11.2217	-2.79328	1.62617	12.0029	-0.602061	1.89789	12.1098	-0.55738	1.73597	12.149	-0.416892	1.41506	12.1961	-0.33779	1.11416	12.2264	-0.369646	0.846301	12.2998	-0.47821	0.593795	12.3779	-0.47821	0.593795	12.3779	-0.675646	0.456675	12.4556	-0.880929	0.36082	12.5277	-1.08169	0.279196	12.5782	-1.28099	0.216885	12.6117	-1.28099	0.216885	12.6117	-1.51375	0.175761
s1	e	AS-3	sym	2	R-side	-2.98821	1.79132	11.2091	-2.79109	1.62972	11.9851	-0.60735	1.91295	12.1144	-0.568866	1.77465	12.1464	-0.425671	1.47251	12.1967	-0.334577	1.17722	12.2178	-0.362009	0.880311	12.2941	-0.478323	0.581862	12.3916	-0.478323	0.581862	12.3916	-0.757671	0.42183	12.4807	-1.0543	0.296812	12.5518	-1.36515	0.201801	12.5989	-1.69327	0.130193	12.6169	-1.69327	0.130193	12.6169	-1.79614	0.173067
s10	e	AS-3	sym	1	L-side	-1.39579	3.42209	8.52206	-1.27369	3.07538	9.12836	-2.53011	0.939231	8.99635	-2.30778	0.860389	9.021	-2.03909	0.593133	8.93939	-1.78506	0.403066	8.88446	-1.53956	0.288773	8.88347	-1.30694	0.257194	8.9453	-1.30694	0.257194	8.9453	-1.09504	0.322097	9.03656	-0.927592	0.449652	9.143	-0.749965	0.59617	9.21623	-0.562027	0.767467	9.25545	-0.562027	0.767467	9.25545	-0.384761	0.937127
s10	e	AS-3	sym	2	L-side	-1.42262	3.40192	8.51349	-1.26474	3.06594	9.1314	-2.5244	0.932847	8.99392	-2.32742	0.847856	9.02879	-2.08684	0.616557	8.97384	-1.86289	0.416601	8.90346	-1.60075	0.282814	8.89466	-1.31046	0.24235	8.96089	-1.31046	0.24235	8.96089	-1.05975	0.31948	9.07947	-0.834835	0.518247	9.19471	-0.563018	0.754756	9.26168	-0.31338	1.08849	9.31375	-0.31338	1.08849	9.31375	-0.300663	1.23196
s10	e	AS-3	sym	1	R-side	-1.52873	3.69941	8.6637	-1.48343	3.3372	9.41654	-3.63403	2.59575	9.99873	-3.60519	2.68627	10.1164	-3.68741	2.88822	10.3864	-3.78088	3.09846	10.609	-3.75948	3.28187	10.8284	-3.65952	3.44798	11.0313	-3.65952	3.44798	11.0313	-3.40077	3.60959	11.1703	-3.15579	3.70496	11.2547	-2.95209	3.77251	11.2862	-2.80234	3.84471	11.2685	-2.80234	3.84471	11.2685	-2.59883	3.9084
s10	e	AS-3	sym	2	R-side	-1.55731	3.69075	8.65944	-1.48	3.34139	9.38827	-3.61927	2.58702	9.98314	-3.62103	2.65005	10.1178	-3.69532	2.88258	10.3933	-3.77418	3.13323	10.6264	-3.72003	3.34228	10.8746	-3.58227	3.53336	11.1166	-3.58227	3.53336	11.1166	-3.24995	3.66901	11.2196	-2.94996	3.78525	11.2729	-2.68954	3.90012	11.2791	-2.45366	3.97424	11.2307	-2.45366	3.97424	11.2307	-2.31844	3.981
s12	e	AS-3	sym	1	L-side	-1.71478	2.82143	10.4427	-1.89981	2.56184	11.2177	-0.859871	0.358224	11.6341	-0.777402	0.466686	11.7385	-0.460098	0.602716	12.1057	-0.26275	0.755264	12.3811	-0.205273	0.925993	12.5784	-0.269138	1.1139	12.6911	-0.269138	1.1139	12.6911	-0.322845	1.29757	12.7344	-0.38359	1.49407	12.7754	-0.45917	1.69979	12.8145	-0.528031	1.9247	12.8503	-0.528031	1.9247	12.8503	-0.617242	2.1006
s12	e	AS-3	sym	2	L-side	-1.6872	2.79403	10.4423	-1.89917	2.56323	11.2111	-0.860383	0.347263	11.6491	-0.79061	0.43698	11.7307	-0.562471	0.550527	12.0342	-0.358956	0.665063	12.2673	-0.215143	0.841006	12.4568	-0.242227	1.0781	12.6405	-0.242227	1.0781	12.6405	-0.3359	1.3395	12.7434	-0.430149	1.60677	12.8064	-0.512779	1.88918	12.8327	-0.642394	2.14892	12.8131	-0.642394	2.14892	12.8131	-0.725023	2.25786
s12	e	AS-3	sym	1	R-side	-1.91202	2.7562	10.3584	-2.37227	2.53543	10.994	-3.3021	0.26189	10.6945	-3.4115	0.365241	10.754	-3.88187	0.454585	10.7995	-4.23755	0.563985	10.8223	-4.41413	0.738158	10.9089	-4.53494	0.898293	10.918	-4.53494	0.898293	10.918	-4.59198	1.09046	11.0057	-4.60303	1.28992	11.0851	-4.60405	1.4949	11.148	-4.59295	1.70766	11.1991	-4.59295	1.70766	11.1991	-4.53156	2.02461
s12	e	AS-3	sym	2	R-side	-1.91421	2.75297	10.3543	-2.37173	2.54033	10.9869	-3.31334	0.238824	10.7072	-3.41249	0.344619	10.7581	-3.86318	0.44383	10.8038	-4.2156	0.557591	10.8138	-4.41299	0.733205	10.9022	-4.54218	0.921832	10.9225	-4.54218	0.921832	10.9225	-4.5907	1.20091	11.0218	-4.59406	1.48179	11.1195	-4.5662	1.76825	11.1939	-4.4977	2.05307	11.2673	-4.4977	2.05307	11.2673	-4.38993	2.14726
s13	e	AS-3	sym	1	L-side	-2.86505	2.0769	8.20818	-2.6826	2.38617	8.86399	-0.29576	3.40145	8.87734	-0.455289	3.56806	8.98292	-0.596742	4.04224	9.06788	-0.789133	4.36026	9.17079	-1.01883	4.53674	9.26353	-1.29045	4.56667	9.35559	-1.29045	4.56667	9.35559	-1.43257	4.55909	9.37546	-1.58169	4.54948	9.39789	-1.73856	4.54009	9.4198	-1.90105	4.52576	9.44827	-1.90105	4.52576	9.44827	-2.12552	4.41608
s13	e	AS-3	sym	2	L-side	-2.86344	2.06215	8.20744	-2.66683	2.42726	8.89494	-0.295256	3.41182	8.87944	-0.436805	3.58109	9.00497	-0.493162	3.79703	9.06175	-0.571254	4.05183	9.08297	-0.733609	4.27602	9.15748	-0.951644	4.51545	9.23209	-0.951644	4.51545	9.23209	-1.40563	4.56248	9.36889	-1.78213	4.55839	9.44189	-2.06566	4.43073	9.49539	-2.29526	4.30146	9.46291	-2.29526	4.30146	9.46291	-2.35954	4.1813
s13	e	AS-3	sym	1	R-side	-2.83858	1.85032	8.25801	-2.74354	2.02639	9.12813	-0.509397	1.16632	9.7439	-0.609427	1.11439	9.93807	-0.73359	0.913911	10.1769	-0.841501	0.697744	10.378	-1.00898	0.563171	10.5449	-1.21361	0.485174	10.6764	-1.21361	0.485174	10.6764	-1.38459	0.486302	10.7382	-1.60774	0.49796	10.7646	-1.87698	0.542126	10.7593	-2.20429	0.580351	10.7154	-2.20429	0.580351	10.7154	-2.44696	0.668901
s13	e	AS-3	sym	2	R-side	-2.84863	1.83743	8.27045	-2.75002	2.01665	9.04437	-0.52157	1.16109	9.73375	-0.583389	1.13683	9.92829	-0.706982	0.929008	10.1744	-0.825686	0.712895	10.3963	-1.0185	0.546925	10.5815	-1.29933	0.475599	10.7163	-1.29933	0.475599	10.7163	-1.69883	0.510285	10.7684	-2.04426	0.562789	10.7657	-2.34094	0.633443	10.7074	-2.56906	0.761163	10.5818	-2.56906	0.761163	10.5818	-2.63564	0.825513
s15	e	AS-3	sym	1	L-side	-3.40206	1.53212	9.69782	-3.41407	1.74568	10.4229	-2.12079	3.87619	10.3208	-2.2286	3.93577	10.3839	-2.4938	4.14617	10.5517	-2.76373	4.38094	10.6397	-3.06974	4.51359	10.7792	-3.40155	4.52969	10.9466	-3.40155	4.52969	10.9466	-3.6028	4.43227	11.0548	-3.81865	4.29303	11.1473	-4.03279	4.08842	11.2269	-4.25514	3.82905	11.2914	-4.25514	3.82905	11.2914	-4.32838	3.55716
s15	e	AS-3	sym	2	L-side	-3.39651	1.5487	9.69777	-3.428	1.75743	10.4065	-2.11397	3.8597	10.3122	-2.37951	4.03994	10.4803	-2.70756	4.29681	10.5743	-2.96045	4.45029	10.7113	-3.16642	4.54334	10.8042	-3.3144	4.55536	10.8862	-3.3144	4.55536	10.8862	-3.78166	4.30117	11.108	-4.09758	4.02742	11.2564	-4.26783	3.75733	11.3256	-4.339	3.49896	11.3323	-4.339	3.49896	11.3323	-4.29851	3.30517
s15	e	AS-3	sym	1	R-side	-3.19314	1.25055	9.69839	-3.06156	1.29476	10.3771	-0.724274	2.22743	10.514	-0.738635	2.06289	10.5856	-0.507675	1.72108	10.8436	-0.362041	1.40223	11.0261	-0.334007	1.11193	11.1825	-0.456849	0.866592	11.3247	-0.456849	0.866592	11.3247	-0.618835	0.728503	11.4235	-0.813013	0.578612	11.501	-1.05174	0.43267	11.5687	-1.33293	0.303271	11.6322	-1.33293	0.303271	11.6322	-1.52283	0.311508
s15	e	AS-3	sym	2	R-side	-3.17352	1.28177	9.68749	-3.08375	1.31444	10.353	-0.720062	2.21769	10.517	-0.703088	2.08934	10.6305	-0.451638	1.68268	10.8773	-0.337384	1.34824	11.0756	-0.333499	1.09797	11.217	-0.402546	0.91634	11.3068	-0.402546	0.91634	11.3068	-0.695454	0.668405	11.4622	-0.978158	0.471095	11.5653	-1.27846	0.323145	11.6256	-1.59918	0.322559	11.6468	-1.59918	0.322559	11.6468	-1.74632	0.360299
s16	e	AS-3	sym	1	L-side	-2.37562	2.75339	9.47323	-2.32303	2.63264	10.174	-0.939805	0.822382	10.5356	-0.89251	0.896869	10.6513	-0.541018	1.14086	10.8812	-0.266417	1.37301	11.0228	-0.234752	1.62691	11.1587	-0.285376	1.8803	11.2399	-0.285376	1.8803	11.2399	-0.341096	2.03152	11.2611	-0.414633	2.20226	11.2752	-0.479871	2.40538	11.2891	-0.592172	2.60653	11.2872	-0.592172	2.60653	11.2872	-0.699648	2.78154
s16	e	AS-3	sym	2	L-side	-2.37285	2.74491	9.46839	-2.31553	2.62445	10.2002	-0.933222	0.830592	10.5373	-0.848673	0.949744	10.6847	-0.64382	1.09841	10.838	-0.41466	1.17929	10.9183	-0.305158	1.31057	11.0043	-0.242067	1.4411	11.0539	-0.242067	1.4411	11.0539	-0.249233	1.70909	11.1732	-0.329835	2.01025	11.2495	-0.462595	2.35232	11.2794	-0.664201	2.72735	11.2662	-0.664201	2.72735	11.2662	-0.777126	2.82359
s16	e	AS-3	sym	1	R-side	-2.61852	2.76511	9.40007	-2.68298	2.58124	9.99602	-3.06125	0.273148	10.3962	-3.15825	0.370365	10.4904	-3.48945	0.353177	10.6223	-3.79057	0.333771	10.6811	-3.98715	0.415738	10.7744	-4.11148	0.552575	10.8609	-4.11148	0.552575	10.8609	-4.24356	0.777608	10.9235	-4.31926	1.00656	10.9703	-4.36081	1.22965	11.004	-4.38193	1.45056	11.0066	-4.38193	1.45056	11.0066	-4.37156	1.73232
s16	e	AS-3	sym	2	R-side	-2.61473	2.74116	9.38937	-2.71263	2.56202	10.0959	-3.05823	0.272627	10.3966	-3.15595	0.360464	10.4962	-3.3897	0.350044	10.6048	-3.64023	0.321018	10.6617	-3.89528	0.371992	10.7156	-4.13617	0.590532	10.8448	-4.13617	0.590532	10.8448	-4.29171	0.95213	10.944	-4.37499	1.28187	11.005	-4.37987	1.57769	11.0302	-4.35175	1.83644	10.9954	-4.35175	1.83644	10.9954	-4.28801	1.95984
s17	e	AS-3	sym	1	L-side	-0.93006	3.07293	9.97423	-1.02225	2.87826	10.8552	-2.45711	0.872466	10.8986	-2.2976	0.798489	10.9954	-2.0562	0.539869	11.1448	-1.83032	0.336368	11.2622	-1.58549	0.218348	11.3874	-1.32321	0.304859	11.5151	-1.32321	0.304859	11.5151	-1.08142	0.448615	11.6238	-0.891345	0.603762	11.6964	-0.740192	0.755442	11.7305	-0.599729	0.877631	11.7431	-0.599729	0.877631	11.7431	-0.435577	1.07771
s17	e	AS-3	sym	2	L-side	-0.960321	3.06413	9.95314	-1.00367	2.97692	10.7506	-2.44329	0.868696	10.8941	-2.31159	0.825591	10.9785	-2.07668	0.566311	11.1331	-1.86136	0.354487	11.2565	-1.61657	0.222175	11.3913	-1.32549	0.303815	11.5139	-1.32549	0.303815	11.5139	-1.07021	0.459242	11.6213	-0.823487	0.669624	11.6927	-0.577363	0.92284	11.7202	-0.319267	1.21373	11.7048	-0.319267	1.21373	11.7048	-0.272219	1.32784
s17	e	AS-3	sym	1	R-side	-1.17464	3.39145	9.96314	-1.24939	3.33879	10.7895	-3.80916	2.89608	11.0828	-3.76959	2.98708	11.161	-3.88347	3.41996	11.3834	-3.89499	3.75675	11.5752	-3.82716	4.00654	11.7236	-3.66778	4.1632	11.8341	-3.66778	4.1632	11.8341	-3.49658	4.2678	11.9184	-3.30389	4.35289	11.9716	-3.09783	4.43493	11.9954	-2.87681	4.51199	11.989	-2.87681	4.51199	11.989	-2.6106	4.59009
s17	e	AS-3	sym	2	R-side	-1.17982	3.38463	9.95873	-1.21715	3.3486	10.6927	-3.79033	2.89107	11.064	-3.75722	2.98714	11.1514	-3.83645	3.28348	11.3105	-3.90916	3.56222	11.4288	-3.88744	3.77315	11.5774	-3.85963	3.96848	11.6967	-3.85963	3.96848	11.6967	-3.57443	4.21605	11.8701	-3.2255	4.37685	11.9773	-2.85216	4.51957	11.9984	-2.43863	4.60497	11.9449	-2.43863	4.60497	11.9449	-2.31839	4.55737
s18	e	AS-3	sym	1	L-side	-2.69819	2.70296	8.70022	-2.56148	2.67081	9.41291	-0.364971	3.8283	9.86403	-0.543873	3.87919	10.0147	-0.653988	4.08194	10.1494	-0.770137	4.32542	10.2816	-0.993252	4.4993	10.4332	-1.18368	4.7561	10.5541	-1.18368	4.7561	10.5541	-1.36405	4.79875	10.6031	-1.55632	4.76024	10.6444	-1.71741	4.60795	10.6868	-1.98928	4.46923	10.701	-1.98928	4.46923	10.701	-2.31927	4.35257
s18	e	AS-3	sym	2	L-side	-2.66653	2.75204	8.67188	-2.56974	2.69129	9.39585	-0.365801	3.83934	9.89186	-0.526878	3.8703	10.0028	-0.669932	4.10584	10.1616	-0.80709	4.36547	10.3093	-1.02722	4.5336	10.4533	-1.18728	4.77078	10.5723	-1.18728	4.77078	10.5723	-1.60712	4.69305	10.6568	-1.948	4.50657	10.7127	-2.22107	4.37649	10.7457	-2.44395	4.28686	10.7394	-2.44395	4.28686	10.7394	-2.57077	4.15369
s18	e	AS-3	sym	1	R-side	-2.73041	2.53158	8.64559	-2.52777	2.37984	9.26186	-0.307594	1.2857	9.39431	-0.415213	1.23724	9.47947	-0.568163	0.967534	9.61098	-0.668634	0.651706	9.71466	-0.863487	0.462331	9.82321	-1.10803	0.346311	9.9268	-1.10803	0.346311	9.9268	-1.38054	0.325968	9.99907	-1.64077	0.323604	10.04	-1.89217	0.356376	10.0582	-2.13108	0.429015	10.0577	-2.13108	0.429015	10.0577	-2.22834	0.493517
s18	e	AS-3	sym	2	R-side	-2.72093	2.52638	8.63637	-2.52833	2.35873	9.27682	-0.316627	1.28503	9.38891	-0.394952	1.24226	9.46139	-0.531191	1.01012	9.60225	-0.630374	0.707775	9.679	-0.801593	0.509268	9.78425	-1.01972	0.369777	9.89417	-1.01972	0.369777	9.89417	-1.30889	0.327632	9.97465	-1.57645	0.326406	10.0345	-1.82098	0.349955	10.0603	-2.0428	0.405066	10.0592	-2.0428	0.405066	10.0592	-2.2235	0.479205
s19	e	AS-3	sym	1	L-side	-2.73412	2.89001	10.3293	-2.52385	2.79863	11.1393	-0.95392	1.05003	11.2458	-0.925086	1.17128	11.3333	-0.701447	1.39809	11.5324	-0.476581	1.59941	11.6427	-0.353948	1.79668	11.7748	-0.313018	1.98445	11.8973	-0.313018	1.98445	11.8973	-0.376278	2.20337	11.989	-0.479015	2.42923	12.0431	-0.594469	2.67369	12.0611	-0.760194	2.91485	12.0418	-0.760194	2.91485	12.0418	-0.931129	3.05766
s19	e	AS-3	sym	2	L-side	-2.72294	2.87699	10.325	-2.50116	2.80244	11.1489	-0.980424	1.07412	11.221	-0.921403	1.13725	11.3333	-0.739263	1.35438	11.5206	-0.513897	1.54978	11.6313	-0.358623	1.7846	11.7693	-0.337226	2.06932	11.9404	-0.337226	2.06932	11.9404	-0.443013	2.34602	12.0224	-0.573094	2.61875	12.0496	-0.744231	2.90085	12.0389	-1.02803	3.12191	12.0007	-1.02803	3.12191	12.0007	-1.14117	3.15251
s19	e	AS-3	sym	1	R-side	-2.95972	2.83474	10.3427	-2.93563	2.62798	11.1069	-3.08515	0.334997	11.3966	-3.17525	0.376154	11.4884	-3.49599	0.423839	11.7423	-3.80288	0.443475	11.8963	-4.00834	0.546193	12.0442	-4.14211	0.694402	12.1544	-4.14211	0.694402	12.1544	-4.21562	0.917797	12.226	-4.2877	1.14652	12.2587	-4.33607	1.39182	12.2582	-4.32433	1.64622	12.2299	-4.32433	1.64622	12.2299	-4.30398	1.84051
s19	e	AS-3	sym	2	R-side	-2.97397	2.7406	10.2874	-2.9664	2.59452	11.1788	-3.08839	0.353683	11.3837	-3.20281	0.396232	11.5005	-3.5952	0.439534	11.7831	-3.92279	0.491284	11.9738	-4.10622	0.645302	12.1165	-4.20002	0.848664	12.1872	-4.20002	0.848664	12.1872	-4.26779	1.09966	12.2414	-4.32553	1.33855	12.2521	-4.33364	1.58661	12.2364	-4.30427	1.83712	12.1892	-4.30427	1.83712	12.1892	-4.23356	1.94874
s20	e	AS-3	sym	1	L-side	-2.84157	3.34841	8.31158	-2.81396	3.15544	9.09934	-0.628076	2.85374	9.65545	-0.660257	2.89785	9.71239	-0.563129	3.12929	9.90773	-0.474719	3.38724	10.0898	-0.543123	3.59458	10.2623	-0.666552	3.80397	10.4315	-0.666552	3.80397	10.4315	-0.912897	3.90762	10.5271	-1.15678	3.98209	10.5929	-1.39757	4.01646	10.6324	-1.63269	4.05717	10.6328	-1.63269	4.05717	10.6328	-1.86869	4.06396
s20	e	AS-3	sym	2	L-side	-2.81907	3.35917	8.32164	-2.79371	3.12907	9.1255	-0.611094	2.8379	9.67829	-0.619422	2.86163	9.75234	-0.554161	3.07421	9.90926	-0.456161	3.29185	10.0647	-0.538675	3.52627	10.2416	-0.648234	3.77873	10.4322	-0.648234	3.77873	10.4322	-1.03701	3.94241	10.5643	-1.38218	4.01569	10.6294	-1.6475	4.05925	10.6406	-1.84707	4.06364	10.5973	-1.84707	4.06364	10.5973	-2.01	4.04429
s20	e	AS-3	sym	1	R-side	-2.91127	3.08972	8.23863	-2.97655	2.63805	9.02997	-1.46477	1.01339	8.9233	-1.56321	0.998911	8.9535	-1.83636	0.511769	8.90626	-2.11712	0.228224	8.92802	-2.38097	0.127932	8.9981	-2.62136	0.185148	9.07846	-2.62136	0.185148	9.07846	-2.79317	0.23969	9.13585	-2.98224	0.345823	9.19004	-3.19168	0.500345	9.23732	-3.41694	0.707389	9.28297	-3.41694	0.707389	9.28297	-3.47837	0.871073
s20	e	AS-3	sym	2	R-side	-2.86639	3.07535	8.223	-2.99516	2.70969	8.95927	-1.45976	1.0082	8.92892	-1.57531	0.982698	8.9529	-1.74622	0.667758	8.91856	-1.9249	0.412439	8.89455	-2.13734	0.242037	8.92665	-2.37494	0.143494	8.98983	-2.37494	0.143494	8.98983	-2.7206	0.236968	9.10699	-3.01297	0.37217	9.19441	-3.2515	0.549605	9.2533	-3.4372	0.76854	9.28183	-3.4372	0.76854	9.28183	-3.48943	0.922627
s21	e	AS-3	sym	1	L-side	-3.33671	0.521356	8.68189	-2.96013	0.547185	9.43001	-3.42937	2.88891	10.299	-3.47345	2.78756	10.438	-3.61681	2.73414	10.7039	-3.77647	2.64092	10.9342	-3.90445	2.4343	11.1304	-3.96741	2.11277	11.2764	-3.96741	2.11277	11.2764	-3.98562	1.83864	11.3145	-3.98153	1.57995	11.3214	-3.96397	1.3366	11.2996	-3.92749	1.10913	11.2474	-3.92749	1.10913	11.2474	-3.90172	0.929753
s21	e	AS-3	sym	2	L-side	-3.33168	0.513078	8.67764	-2.96637	0.54435	9.45179	-3.42408	2.89434	10.2973	-3.44308	2.83398	10.3818	-3.60401	2.74363	10.6741	-3.76082	2.66107	10.915	-3.85647	2.51744	11.0912	-3.93386	2.36519	11.2227	-3.93386	2.36519	11.2227	-3.95142	2.13178	11.2892	-3.98285	1.83234	11.3283	-3.98223	1.4543	11.3203	-3.91676	1.00599	11.2443	-3.91676	1.00599	11.2443	-3.84848	0.845081
s21	e	AS-3	sym	1	R-side	-3.10658	0.472693	8.46853	-2.58058	0.474243	9.2414	-1.29522	2.50827	8.94127	-1.1587	2.45127	9.01842	-0.872253	2.29247	9.07914	-0.599767	2.15281	9.09052	-0.421425	1.94588	9.12923	-0.327226	1.6906	9.19033	-0.327226	1.6906	9.19033	-0.336697	1.4417	9.23931	-0.362945	1.19156	9.276	-0.421504	0.945241	9.31362	-0.487772	0.694176	9.32981	-0.487772	0.694176	9.32981	-0.56511	0.513804
s21	e	AS-3	sym	2	R-side	-3.11881	0.472651	8.47717	-2.57859	0.473842	9.2352	-1.27754	2.51986	8.94956	-1.16331	2.45095	9.01041	-0.780949	2.25612	9.08787	-0.484604	2.02974	9.11346	-0.34735	1.72379	9.17743	-0.344811	1.35429	9.24967	-0.344811	1.35429	9.24967	-0.40419	1.05685	9.29643	-0.463495	0.807269	9.29785	-0.542012	0.607782	9.33301	-0.63123	0.456302	9.3461	-0.63123	0.456302	9.3461	-0.740681	0.359583
s23	e	AS-3	sym	1	L-side	-0.528504	1.68144	9.39594	-0.67639	1.60573	10.0457	-2.94692	1.69696	10.2658	-2.91732	1.58632	10.3194	-3.0166	1.28606	10.396	-3.06552	1.02597	10.4616	-3.0406	0.806136	10.5395	-2.95661	0.622977	10.6135	-2.95661	0.622977	10.6135	-2.73891	0.464429	10.6943	-2.51367	0.358233	10.7645	-2.29112	0.27648	10.8048	-2.068	0.221589	10.8142	-2.068	0.221589	10.8142	-1.8941	0.206341
s23	e	AS-3	sym	2	L-side	-0.53371	1.6855	9.39454	-0.698761	1.57979	10.0474	-2.94373	1.70075	10.2629	-2.91944	1.58673	10.3215	-3.0188	1.28687	10.4134	-3.07339	1.01011	10.47	-3.02442	0.748041	10.5616	-2.84643	0.524322	10.685	-2.84643	0.524322	10.685	-2.58056	0.379917	10.7649	-2.32367	0.286454	10.8137	-2.08353	0.214346	10.8332	-1.84508	0.234924	10.8204	-1.84508	0.234924	10.8204	-1.69734	0.264791
s23	e	AS-3	sym	1	R-side	-0.402905	1.93964	9.36691	-0.457722	1.92335	10.1061	-2.10137	3.38642	10.5335	-2.01242	3.45975	10.6117	-1.81726	3.74375	10.788	-1.60806	3.9023	10.9422	-1.42748	3.9797	11.0554	-1.27916	4.01323	11.1275	-1.27916	4.01323	11.1275	-1.02282	3.9013	11.1918	-0.791996	3.79931	11.2336	-0.586049	3.6959	11.2505	-0.418164	3.57687	11.2343	-0.418164	3.57687	11.2343	-0.251034	3.43228
s23	e	AS-3	sym	2	R-side	-0.382599	1.93933	9.36777	-0.471075	1.97233	10.1721	-2.08884	3.41326	10.544	-2.00969	3.46585	10.6212	-1.87	3.67109	10.7427	-1.70274	3.83285	10.863	-1.50406	3.94443	10.9846	-1.275	4.00417	11.1089	-1.275	4.00417	11.1089	-0.924198	3.86257	11.1982	-0.632394	3.72752	11.2365	-0.416157	3.57349	11.2407	-0.253175	3.43117	11.1913	-0.253175	3.43117	11.1913	-0.209725	3.32247
s25	e	AS-3	sym	1	L-side	-0.706819	2.85296	10.0413	-0.74708	2.67812	10.9833	-2.48957	1.09905	11.3568	-2.3751	1.01186	11.4915	-2.08482	0.682194	11.6319	-1.85406	0.421369	11.7405	-1.62563	0.30189	11.8295	-1.41555	0.323987	11.8997	-1.41555	0.323987	11.8997	-1.21279	0.41491	11.9644	-0.984718	0.540447	12.0138	-0.736613	0.709073	12.053	-0.467003	0.918361	12.0804	-0.467003	0.918361	12.0804	-0.304218	1.09725
s25	e	AS-3	sym	2	L-side	-0.692662	2.87595	10.036	-0.748283	2.67191	10.9872	-2.49586	1.0982	11.362	-2.35066	1.00522	11.4676	-2.07861	0.680387	11.619	-1.85148	0.41927	11.7478	-1.58928	0.295321	11.8547	-1.3012	0.376452	11.9371	-1.3012	0.376452	11.9371	-1.06112	0.502027	12.0127	-0.832163	0.640649	12.0598	-0.610941	0.78856	12.0806	-0.413526	0.966427	12.0668	-0.413526	0.966427	12.0668	-0.299842	1.15075
s25	e	AS-3	sym	1	R-side	-0.841692	3.14321	10.0472	-0.933901	3.12649	10.9453	-3.35215	3.01529	11.4129	-3.33643	3.17085	11.5637	-3.38747	3.56182	11.7056	-3.37498	3.87349	11.8344	-3.28887	4.0957	11.9568	-3.16719	4.26215	12.0479	-3.16719	4.26215	12.0479	-2.92566	4.3587	12.1141	-2.65848	4.44914	12.1434	-2.35771	4.5107	12.1498	-2.02997	4.56064	12.1209	-2.02997	4.56064	12.1209	-1.86289	4.5574
s25	e	AS-3	sym	2	R-side	-0.815706	3.1543	10.0497	-0.926744	3.13123	10.9167	-3.35538	3.01958	11.3999	-3.3062	3.12764	11.4727	-3.37432	3.52885	11.68	-3.38204	3.86224	11.8462	-3.29337	4.10942	11.9766	-3.13953	4.2862	12.0677	-3.13953	4.2862	12.0677	-2.81909	4.39952	12.1252	-2.52758	4.48004	12.1556	-2.26709	4.5362	12.1565	-2.03677	4.56429	12.1288	-2.03677	4.56429	12.1288	-1.84169	4.56069
s26	e	AS-3	sym	1	L-side	-2.74032	2.1488	9.13017	-2.71458	2.21013	9.70097	-0.954791	3.74217	10.2516	-1.10176	3.80283	10.2658	-1.20359	4.09163	10.3893	-1.35853	4.32094	10.4813	-1.59535	4.45507	10.5472	-1.87278	4.56067	10.5844	-1.87278	4.56067	10.5844	-2.18585	4.51247	10.6373	-2.4869	4.40716	10.6536	-2.7788	4.26872	10.6359	-3.05761	4.08492	10.5825	-3.05761	4.08492	10.5825	-3.13813	3.98438
s26	e	AS-3	sym	2	L-side	-2.73264	2.14252	9.12851	-2.69981	2.21713	9.74084	-0.943104	3.72571	10.2815	-1.05052	3.78399	10.2945	-1.13637	3.99155	10.3814	-1.27195	4.22463	10.429	-1.51419	4.41978	10.4797	-1.88019	4.55167	10.5679	-1.88019	4.55167	10.5679	-2.18307	4.51046	10.6085	-2.47746	4.40354	10.6347	-2.77116	4.26047	10.6218	-3.06296	4.07321	10.5764	-3.06296	4.07321	10.5764	-3.14109	3.98303
s26	e	AS-3	sym	1	R-side	-2.63459	1.87389	9.14688	-2.57921	1.79086	9.77885	-0.309795	1.63089	10.372	-0.376365	1.5244	10.4061	-0.331021	1.29019	10.5242	-0.301769	1.02129	10.6198	-0.384665	0.728041	10.7127	-0.576671	0.417876	10.8014	-0.576671	0.417876	10.8014	-0.884352	0.319554	10.8529	-1.17294	0.242412	10.8714	-1.44614	0.193691	10.8543	-1.70411	0.176591	10.8006	-1.70411	0.176591	10.8006	-1.85631	0.223608
s26	e	AS-3	sym	2	R-side	-2.62257	1.86333	9.14011	-2.57859	1.78831	9.77687	-0.305406	1.63255	10.3786	-0.359531	1.53684	10.4228	-0.347747	1.18772	10.5329	-0.340709	0.866097	10.6128	-0.444559	0.627817	10.7166	-0.581623	0.423875	10.7896	-0.581623	0.423875	10.7896	-0.924471	0.308289	10.8469	-1.22074	0.218232	10.8523	-1.48304	0.181208	10.8391	-1.70592	0.183981	10.792	-1.70592	0.183981	10.792	-1.85577	0.220325
s29	e	AS-3	sym	1	L-side	-0.832366	2.37199	9.68989	-1.01065	2.466	10.3642	-1.9036	0.439667	11.1587	-1.81371	0.470724	11.1977	-1.45311	0.364446	11.5045	-1.17258	0.337146	11.735	-0.976144	0.391084	11.8809	-0.850722	0.478243	11.9651	-0.850722	0.478243	11.9651	-0.665967	0.712646	12.0478	-0.493306	0.956523	12.086	-0.306292	1.21107	12.0897	-0.22293	1.52289	12.0028	-0.22293	1.52289	12.0028	-0.233456	1.62617
s29	e	AS-3	sym	2	L-side	-0.840443	2.42128	9.68452	-1.03254	2.45249	10.5693	-1.92932	0.450272	11.1553	-1.81887	0.461575	11.2142	-1.54508	0.380974	11.4224	-1.29439	0.323118	11.6056	-1.07191	0.372884	11.7825	-0.86542	0.462474	11.9525	-0.86542	0.462474	11.9525	-0.674893	0.700575	12.0402	-0.515623	0.931346	12.0835	-0.358309	1.12488	12.0944	-0.255472	1.32157	12.0662	-0.255472	1.32157	12.0662	-0.231356	1.50334
s29	e	AS-3	sym	1	R-side	-0.960803	2.582	9.57893	-1.29852	2.76966	10.2977	-3.46973	1.94247	10.2703	-3.53836	2.06812	10.2531	-3.74767	2.51918	10.2187	-3.84229	2.88675	10.2434	-3.87006	3.1603	10.2797	-3.82217	3.34606	10.3358	-3.82217	3.34606	10.3358	-3.59806	3.57612	10.4148	-3.40534	3.75607	10.4627	-3.22673	3.8555	10.4948	-3.10035	3.95187	10.4734	-3.10035	3.95187	10.4734	-2.97346	4.04475
s29	e	AS-3	sym	2	R-side	-0.962883	2.58601	9.57995	-1.30613	2.78768	10.2704	-3.49923	1.96324	10.256	-3.57685	2.08793	10.2974	-3.73607	2.44196	10.2357	-3.83273	2.76757	10.222	-3.85375	3.06397	10.2677	-3.83123	3.33622	10.346	-3.83123	3.33622	10.346	-3.65782	3.52118	10.3968	-3.43909	3.70516	10.4378	-3.17776	3.89273	10.461	-2.87063	4.07385	10.4822	-2.87063	4.07385	10.4822	-2.77336	4.04255
s3	e	AS-3	sym	1	L-side	-3.44205	0.77763	10.3326	-3.22045	0.930195	10.8686	-2.74372	3.24357	11.0923	-2.81734	3.25053	11.2426	-3.06397	3.37978	11.534	-3.26054	3.44249	11.7535	-3.41215	3.4362	11.8926	-3.50431	3.41813	11.976	-3.50431	3.41813	11.976	-3.66277	3.24591	12.1651	-3.77631	2.9882	12.2844	-3.88594	2.68711	12.3581	-3.99511	2.33297	12.3847	-3.99511	2.33297	12.3847	-3.97647	2.17787
s3	e	AS-3	sym	2	L-side	-3.46517	0.795113	10.3422	-3.25874	0.883389	10.7172	-2.73528	3.24678	11.0948	-2.82125	3.21812	11.2169	-3.02537	3.34874	11.479	-3.26783	3.44539	11.6856	-3.49222	3.42137	11.9214	-3.67393	3.2328	12.1668	-3.67393	3.2328	12.1668	-3.80745	2.89088	12.2828	-3.91114	2.62307	12.3546	-3.94995	2.42286	12.3889	-3.99627	2.29385	12.3667	-3.99627	2.29385	12.3667	-4.0291	2.09423
s3	e	AS-3	sym	1	R-side	-3.24114	0.742342	10.1914	-2.93128	0.852836	10.8103	-1.03269	2.17957	10.5285	-0.977247	2.11041	10.6004	-0.662762	1.82975	10.7222	-0.427688	1.57973	10.814	-0.332476	1.33044	10.9111	-0.346899	1.09372	10.995	-0.346899	1.09372	10.995	-0.456204	0.844742	11.1552	-0.629681	0.603949	11.2747	-0.873682	0.37687	11.3554	-1.17834	0.152729	11.3951	-1.17834	0.152729	11.3951	-1.30029	0.177881
s3	e	AS-3	sym	2	R-side	-3.22147	0.726023	10.1949	-3.0066	0.822082	10.7552	-1.04715	2.18763	10.5338	-0.979309	2.09697	10.5986	-0.648998	1.80256	10.7229	-0.414289	1.54405	10.8193	-0.33225	1.30553	10.9241	-0.341823	1.09405	10.9999	-0.341823	1.09405	10.9999	-0.454432	0.847445	11.154	-0.629976	0.606733	11.2706	-0.87459	0.377591	11.354	-1.18234	0.151658	11.4013	-1.18234	0.151658	11.4013	-1.30821	0.172685
s30	e	AS-3	sym	1	L-side	-0.700372	3.35749	8.11882	-0.659403	2.98896	8.76479	-2.67209	1.1797	8.63001	-2.49997	1.08096	8.70374	-2.3425	0.910702	8.74969	-2.18538	0.659166	8.75472	-1.94603	0.392821	8.74859	-1.56566	0.176512	8.80445	-1.56566	0.176512	8.80445	-1.28043	0.210758	8.90409	-0.981626	0.271325	8.96658	-0.671212	0.43697	9.02802	-0.387875	0.730957	9.11235	-0.387875	0.730957	9.11235	-0.329859	0.898605
s30	e	AS-3	sym	2	L-side	-0.696571	3.34931	8.11634	-0.656502	2.96729	8.75937	-2.66461	1.17216	8.62703	-2.49601	1.07814	8.71035	-2.22148	0.742827	8.73588	-1.99303	0.431593	8.74244	-1.73604	0.24633	8.789	-1.46693	0.174965	8.86553	-1.46693	0.174965	8.86553	-1.14787	0.243531	8.92524	-0.857323	0.320456	8.97277	-0.621093	0.493348	9.04718	-0.403772	0.699464	9.10593	-0.403772	0.699464	9.10593	-0.322887	0.897453
s30	e	AS-3	sym	1	R-side	-0.776865	3.56125	8.23196	-0.769614	3.30462	8.9632	-3.41539	3.2847	9.78589	-3.30259	3.35329	9.8871	-3.21283	3.62383	10.1787	-3.20562	3.93335	10.4255	-3.04809	4.14447	10.6463	-2.82274	4.30794	10.8353	-2.82274	4.30794	10.8353	-2.5124	4.3611	10.9325	-2.20474	4.40787	10.987	-1.88721	4.39237	10.9754	-1.56545	4.32115	10.8996	-1.56545	4.32115	10.8996	-1.45047	4.26891
s30	e	AS-3	sym	2	R-side	-0.752314	3.53871	8.23249	-0.779823	3.3141	8.95017	-3.4036	3.2987	9.78832	-3.2743	3.32992	10.0186	-3.2276	3.84378	10.3528	-3.08355	4.11092	10.6089	-2.95141	4.22051	10.7785	-2.83418	4.29863	10.7935	-2.83418	4.29863	10.7935	-2.45822	4.36601	10.9213	-2.12709	4.40991	10.98	-1.83693	4.38342	10.9658	-1.58872	4.3257	10.8842	-1.58872	4.3257	10.8842	-1.47361	4.27197
s31	e	AS-3	sym	1	L-side	-3.29893	1.02508	8.89585	-3.14911	0.957362	9.58742	-2.82641	3.16048	10.4623	-2.94819	3.10923	10.5675	-3.09967	3.15211	10.722	-3.29537	3.21491	10.8515	-3.53392	3.18504	10.9932	-3.80842	3.05858	11.1346	-3.80842	3.05858	11.1346	-3.98738	2.81849	11.2329	-4.12298	2.54935	11.2546	-4.21639	2.25241	11.2009	-4.26847	1.92765	11.0713	-4.26847	1.92765	11.0713	-4.22513	1.80915
s31	e	AS-3	sym	2	L-side	-3.30175	1.01521	8.8966	-3.16139	0.956491	9.60811	-2.82806	3.15551	10.4526	-2.91027	3.11761	10.5802	-3.0986	3.15334	10.7269	-3.30522	3.21704	10.8734	-3.54446	3.18349	11.0043	-3.80607	3.06072	11.1239	-3.80607	3.06072	11.1239	-3.98339	2.82947	11.2305	-4.1167	2.56271	11.2569	-4.20823	2.26413	11.2055	-4.26959	1.93588	11.0787	-4.26959	1.93588	11.0787	-4.23462	1.80723
s31	e	AS-3	sym	1	R-side	-2.95884	0.861006	8.80758	-2.66815	0.748169	9.46872	-0.933193	2.27256	9.82603	-0.89515	2.19457	9.88023	-0.738441	2.08816	9.9582	-0.495748	1.93563	9.88766	-0.307751	1.69085	9.86686	-0.155949	1.35964	9.8775	-0.155949	1.35964	9.8775	-0.201207	1.0372	9.93136	-0.303136	0.753216	9.95238	-0.469753	0.506752	9.94359	-0.709119	0.307328	9.91891	-0.709119	0.307328	9.91891	-0.88017	0.239796
s31	e	AS-3	sym	2	R-side	-2.95855	0.859098	8.8084	-2.69026	0.762254	9.4361	-0.923872	2.2646	9.8254	-0.894471	2.15888	9.86941	-0.609836	1.96886	9.86935	-0.369621	1.76933	9.84521	-0.230065	1.5226	9.86705	-0.162875	1.24545	9.89443	-0.162875	1.24545	9.89443	-0.240364	0.936305	9.93883	-0.350976	0.676818	9.94999	-0.504597	0.470325	9.94673	-0.696234	0.314287	9.91997	-0.696234	0.314287	9.91997	-0.860288	0.241225
s4	e	AS-3	sym	1	L-side	-3.88701	1.76038	10.9462	-3.56852	1.69793	11.806	-2.24978	3.68387	12.2173	-2.35337	3.70171	12.3295	-2.53292	3.88309	12.5641	-2.70161	4.06945	12.7566	-2.88311	4.11983	12.927	-3.07051	4.1488	13.0742	-3.07051	4.1488	13.0742	-3.36977	3.9831	13.2448	-3.60183	3.7256	13.3445	-3.83631	3.47613	13.3905	-4.06852	3.21319	13.3808	-4.06852	3.21319	13.3808	-4.13606	3.06454
s4	e	AS-3	sym	2	L-side	-3.87978	1.74639	10.9377	-3.58182	1.70756	11.8307	-2.23315	3.6955	12.2363	-2.35511	3.69525	12.3136	-2.52235	3.87695	12.5553	-2.71225	4.07001	12.7537	-2.93158	4.13429	12.9485	-3.17532	4.10161	13.1295	-3.17532	4.10161	13.1295	-3.50145	3.83606	13.3022	-3.74547	3.57988	13.3903	-3.91959	3.35929	13.4081	-4.07082	3.20664	13.3687	-4.07082	3.20664	13.3687	-4.15323	3.05638
s4	e	AS-3	sym	1	R-side	-3.74845	1.48585	10.871	-3.27184	1.40838	11.4744	-0.984611	2.40306	11.2484	-0.977735	2.27931	11.3001	-0.786301	1.97423	11.3221	-0.542769	1.67925	11.2804	-0.429384	1.36979	11.3362	-0.433056	1.06014	11.4559	-0.433056	1.06014	11.4559	-0.666224	0.745402	11.5943	-0.875581	0.497186	11.6979	-1.08736	0.343854	11.7821	-1.26091	0.232107	11.8113	-1.26091	0.232107	11.8113	-1.4599	0.189863
s4	e	AS-3	sym	2	R-side	-3.7451	1.48786	10.8685	-3.23285	1.38343	11.5405	-1.00038	2.41257	11.2505	-0.960624	2.25273	11.3146	-0.704463	1.88697	11.313	-0.499722	1.56213	11.2973	-0.432555	1.23	11.351	-0.518325	0.91889	11.5051	-0.518325	0.91889	11.5051	-0.701759	0.708831	11.617	-0.886281	0.513544	11.6851	-1.07853	0.357775	11.7606	-1.27478	0.226844	11.8103	-1.27478	0.226844	11.8103	-1.39268	0.199728
s7	e	AS-3	sym	1	L-side	-3.89563	0.939412	10.9964	-3.64791	0.968024	11.9449	-3.09025	3.65199	12.412	-3.19107	3.62216	12.5431	-3.4287	3.64573	12.8062	-3.68112	3.73097	13.0386	-3.95567	3.71514	13.252	-4.24778	3.64385	13.4428	-4.24778	3.64385	13.4428	-4.45258	3.30425	13.6026	-4.62462	2.95048	13.6767	-4.70815	2.54833	13.6841	-4.74839	2.11171	13.6142	-4.74839	2.11171	13.6142	-4.69469	1.94315
s7	e	AS-3	sym	2	L-side	-3.88814	0.931982	10.9826	-3.68101	0.951176	11.8139	-3.08293	3.65155	12.4096	-3.20961	3.6173	12.5283	-3.66728	3.70957	12.9686	-4.04438	3.72002	13.2755	-4.32557	3.54959	13.5042	-4.5055	3.21315	13.636	-4.5055	3.21315	13.636	-4.6494	2.86854	13.6966	-4.70961	2.54277	13.6775	-4.74448	2.25041	13.6212	-4.71267	1.98676	13.5139	-4.71267	1.98676	13.5139	-4.63357	1.86153
s7	e	AS-3	sym	1	R-side	-3.57679	0.797864	10.8944	-3.18716	0.834059	11.6357	-1.3222	2.78972	11.4164	-1.26033	2.72172	11.452	-0.83767	2.38329	11.5393	-0.501879	2.09086	11.5641	-0.290737	1.82168	11.6017	-0.200615	1.58365	11.6498	-0.200615	1.58365	11.6498	-0.239584	1.23577	11.7764	-0.347948	0.919241	11.8583	-0.547614	0.640621	11.9483	-0.831281	0.397722	12.0288	-0.831281	0.397722	12.0288	-1.00064	0.355138
s7	e	AS-3	sym	2	R-side	-3.57658	0.813096	10.888	-3.19716	0.818497	11.6077	-1.35535	2.7796	11.4016	-1.22989	2.6867	11.4542	-0.775272	2.35632	11.532	-0.443468	2.04798	11.5835	-0.236923	1.75086	11.6263	-0.187321	1.47124	11.7008	-0.187321	1.47124	11.7008	-0.223003	1.23835	11.7848	-0.315298	0.982793	11.8459	-0.492521	0.71574	11.9162	-0.748744	0.442803	12.0014	-0.748744	0.442803	12.0014	-0.927006	0.35804
s9	e	AS-3	sym	1	L-side	-1.27718	1.06723	9.53746	-1.29381	1.23654	10.3936	-3.44807	1.66362	10.9805	-3.36467	1.57306	11.069	-3.40335	1.44701	11.2619	-3.4597	1.276	11.4193	-3.41266	1.0465	11.5865	-3.36109	0.764904	11.7386	-3.36109	0.764904	11.7386	-3.03299	0.557442	11.8764	-2.73936	0.395539	11.9393	-2.45404	0.32997	11.8981	-2.21768	0.247664	11.806	-2.21768	0.247664	11.806	-2.08476	0.266296
s9	e	AS-3	sym	2	L-side	-1.29782	1.06402	9.5388	-1.24678	1.21241	10.1317	-3.43475	1.65668	10.9638	-3.35501	1.5603	11.0674	-3.41659	1.36385	11.3159	-3.4713	1.12902	11.5066	-3.3789	0.903387	11.6754	-3.20544	0.660106	11.8097	-3.20544	0.660106	11.8097	-2.96749	0.528441	11.9087	-2.7245	0.380621	11.9301	-2.40407	0.272906	11.8747	-2.01621	0.292883	11.7025	-2.01621	0.292883	11.7025	-1.97259	0.332102
s9	e	AS-3	sym	1	R-side	-1.12293	1.18277	9.45254	-0.967149	1.57852	10.2042	-2.33638	3.45723	10.1562	-2.15793	3.52451	10.1714	-1.98389	3.74733	10.2149	-1.77654	3.93313	10.2424	-1.51821	4.04962	10.2478	-1.22125	4.1369	10.2407	-1.22125	4.1369	10.2407	-0.936912	4.04596	10.3085	-0.673604	3.90769	10.3434	-0.445799	3.69124	10.3784	-0.24212	3.41107	10.3957	-0.24212	3.41107	10.3957	-0.248013	3.22091
s9	e	AS-3	sym	2	R-side	-1.15267	1.20605	9.43696	-1.05001	1.4981	10.0098	-2.32978	3.46004	10.1484	-2.18368	3.49965	10.1614	-1.95658	3.74179	10.19	-1.72281	3.95311	10.1882	-1.44404	4.07452	10.2194	-1.1318	4.11893	10.2663	-1.1318	4.11893	10.2663	-0.79871	3.97922	10.3427	-0.544302	3.79079	10.3864	-0.34493	3.59107	10.3998	-0.232377	3.34494	10.3898	-0.232377	3.34494	10.3898	-0.249357	3.16895
s2003-14	h	AS-3	asymmetric	1	L-side	-6.43747	6.49287	13.3755	-5.87872	6.01715	14.7359	-1.19224	3.80164	15.914	-1.18296	4.02232	16.039	-0.841257	4.39099	16.3651	-0.585306	4.77379	16.694	-0.514709	5.16622	17.0651	-0.556012	5.57547	17.463	-0.556012	5.57547	17.463	-0.815732	5.9342	17.6538	-1.19579	6.28561	17.8186	-1.672	6.64092	17.9429	-2.21536	7.05415	18.0328	-2.21536	7.05415	18.0328	-2.55404	7.27128
s2003-14	h	AS-3	asymmetric	2	L-side	-6.42681	6.49522	13.375	-5.90768	6.03666	14.6277	-1.19581	3.81911	15.902	-1.18865	4.03144	16.0353	-0.716737	4.55465	16.4884	-0.531271	5.02507	16.9412	-0.539322	5.46401	17.3238	-0.756186	5.87259	17.6551	-0.756186	5.87259	17.6551	-1.09517	6.19409	17.7748	-1.48742	6.50965	17.8832	-1.91288	6.84328	17.9645	-2.37823	7.18697	18.024	-2.37823	7.18697	18.024	-2.739	7.38147
s2003-14	h	AS-3	asymmetric	1	R-side	-6.59846	6.19764	13.4676	-6.02954	5.78388	14.6457	-3.80066	1.19274	15.9408	-3.97757	1.15255	16.0408	-4.42721	0.789618	16.4831	-4.85735	0.510517	16.8758	-5.26413	0.511245	17.2727	-5.65717	0.625005	17.6515	-5.65717	0.625005	17.6515	-6.01477	0.939962	17.9141	-6.34593	1.39052	18.051	-6.6871	1.89284	18.1143	-7.11004	2.421	18.1811	-7.11004	2.421	18.1811	-7.29675	2.75638
s2003-14	h	AS-3	asymmetric	2	R-side	-6.59377	6.17846	13.4562	-6.06471	5.7427	14.6987	-3.82494	1.17634	15.9292	-4.0219	1.15393	16.0426	-4.63925	0.629191	16.6728	-5.17528	0.490263	17.214	-5.62189	0.607598	17.6254	-6.01987	0.946538	17.9085	-6.01987	0.946538	17.9085	-6.39404	1.51073	18.0648	-6.77402	1.97541	18.16	-7.09849	2.40299	18.1699	-7.34633	2.82525	18.1062	-7.34633	2.82525	18.1062	-7.42725	3.03276
s2003-16	h	AS-3	asymmetric	1	L-side	-2.73773	1.18092	12.596	-2.93939	1.40246	13.9705	-6.64624	4.19439	15.0049	-6.6569	4.02496	15.1896	-7.11255	3.64097	15.4672	-7.4312	3.29141	15.7271	-7.52791	2.96309	16.0039	-7.53681	2.66391	16.2596	-7.53681	2.66391	16.2596	-7.35494	2.23015	16.4828	-7.05232	1.7797	16.6366	-6.66863	1.2723	16.7174	-6.14943	0.779878	16.7299	-6.14943	0.779878	16.7299	-5.85385	0.594065
s2003-16	h	AS-3	asymmetric	2	L-side	-2.76925	1.19013	12.5919	-2.97031	1.39885	14.0062	-6.65959	4.17391	15.0136	-6.5775	3.9831	15.1009	-7.17534	3.58774	15.5146	-7.49707	3.16946	15.8888	-7.55053	2.73017	16.2159	-7.3785	2.26764	16.4898	-7.3785	2.26764	16.4898	-7.0718	1.80004	16.6388	-6.747	1.36529	16.7179	-6.37212	0.98426	16.731	-5.95354	0.654572	16.678	-5.95354	0.654572	16.678	-5.64479	0.502955
s2003-16	h	AS-3	asymmetric	1	R-side	-2.49569	1.40338	12.573	-2.58043	1.39961	13.8319	-3.48268	6.08381	15.2593	-3.2332	6.02074	15.3784	-2.8167	6.31449	15.5781	-2.41722	6.45099	15.8174	-2.04271	6.4252	16.0912	-1.67459	6.31032	16.3807	-1.67459	6.31032	16.3807	-1.2779	5.98752	16.5824	-0.99665	5.5405	16.7061	-0.756987	5.03468	16.7622	-0.529597	4.47085	16.7481	-0.529597	4.47085	16.7481	-0.362228	3.96407
s2003-16	h	AS-3	asymmetric	2	R-side	-2.48347	1.45138	12.5831	-2.57167	1.41724	13.8707	-3.48748	6.08049	15.2557	-3.18004	6.0126	15.3611	-2.43803	6.4163	15.7541	-1.92751	6.41367	16.2034	-1.59673	6.27143	16.4656	-1.32333	6.05321	16.585	-1.32333	6.05321	16.585	-0.99295	5.53302	16.6933	-0.740074	4.98696	16.7514	-0.514275	4.43908	16.7488	-0.342298	3.87866	16.6916	-0.342298	3.87866	16.6916	-0.340109	3.47976
s2003-26	h	AS-3	asymmetric	1	L-side	-0.832088	3.02196	11.7245	-0.667867	2.9889	13.1117	-4.64575	2.47594	15.4773	-4.38783	2.27217	15.5167	-4.37725	1.64448	15.8955	-4.26175	1.14401	16.1879	-3.99313	0.785835	16.3998	-3.58659	0.565667	16.529	-3.58659	0.565667	16.529	-3.05258	0.429558	16.5166	-2.56094	0.339924	16.4473	-2.11268	0.287329	16.3231	-1.71126	0.234657	16.1417	-1.71126	0.234657	16.1417	-1.43415	0.264229
s2003-26	h	AS-3	asymmetric	2	L-side	-0.829882	3.04138	11.7262	-0.666577	3.02429	13.0576	-4.65167	2.48389	15.4898	-4.46668	2.30853	15.5833	-4.35875	1.72628	15.8888	-4.29356	1.19881	16.1403	-4.0163	0.809991	16.3595	-3.57065	0.560837	16.5286	-3.57065	0.560837	16.5286	-3.05299	0.433302	16.5395	-2.51799	0.340555	16.4471	-1.96302	0.262573	16.2572	-1.39561	0.264522	15.9502	-1.39561	0.264522	15.9502	-1.21523	0.32342
s2003-26	h	AS-3	asymmetric	1	R-side	-0.81207	3.36209	11.683	-0.721947	3.59604	13.0487	-4.53741	5.46316	14.8602	-4.31891	5.62647	14.8848	-4.21691	6.30426	15.2525	-4.00721	6.81278	15.5187	-3.61513	7.09428	15.6896	-3.1123	7.24291	15.7766	-3.1123	7.24291	15.7766	-2.51279	7.22987	15.7724	-1.98376	7.16287	15.7143	-1.52452	7.09127	15.6112	-1.13063	7.01206	15.4664	-1.13063	7.01206	15.4664	-0.901343	6.89044
s2003-26	h	AS-3	asymmetric	2	R-side	-0.811711	3.35557	11.6839	-0.720836	3.61118	13.0593	-4.5379	5.46138	14.8469	-4.34935	5.58643	14.9019	-4.23914	6.17883	15.1999	-4.10435	6.69559	15.4261	-3.77208	7.00352	15.6179	-3.33089	7.19319	15.7573	-3.33089	7.19319	15.7573	-2.72517	7.23975	15.7634	-2.12663	7.17711	15.7054	-1.52841	7.09566	15.5587	-0.94784	6.92742	15.346	-0.94784	6.92742	15.346	-0.76254	6.79084
s2003-33	h	AS-3	asymmetric	1	L-side	-1.90869	2.47412	11.6368	-1.9083	2.46153	13.3008	-5.51122	3.35755	15.0136	-5.35455	3.0973	15.0683	-5.64261	2.59098	15.3401	-5.84294	2.13356	15.592	-5.76617	1.67434	15.8497	-5.45561	1.23307	16.1011	-5.45561	1.23307	16.1011	-5.01037	0.979085	16.0997	-4.58465	0.757562	16.0684	-4.17673	0.570361	16.0079	-3.78743	0.416519	15.9177	-3.78743	0.416519	15.9177	-3.51142	0.361626
s2003-33	h	AS-3	asymmetric	2	L-side	-1.92441	2.49175	11.6367	-1.89488	2.48464	13.2477	-5.51242	3.36376	15.0172	-5.46629	3.10621	15.1569	-5.70258	2.35594	15.5312	-5.80471	1.79036	15.8157	-5.63913	1.41588	16.0009	-5.36821	1.18043	16.1175	-5.36821	1.18043	16.1175	-4.83586	0.869352	16.1112	-4.32736	0.628905	16.0418	-3.84087	0.463195	15.9108	-3.38004	0.364037	15.7146	-3.38004	0.364037	15.7146	-3.23545	0.358918
s2003-33	h	AS-3	asymmetric	1	R-side	-1.74512	2.87535	11.6048	-1.75564	2.93887	12.9825	-4.33417	5.75095	14.6674	-4.07634	5.7716	14.7088	-3.79102	6.43028	15.0066	-3.46934	6.91185	15.2929	-2.93109	7.05238	15.5232	-2.2281	6.85268	15.7091	-2.2281	6.85268	15.7091	-1.75315	6.58894	15.6991	-1.34474	6.31565	15.6468	-1.00629	6.03289	15.55	-0.717322	5.76063	15.4071	-0.717322	5.76063	15.4071	-0.624426	5.61771
s2003-33	h	AS-3	asymmetric	2	R-side	-1.73023	2.8741	11.6024	-1.71957	3.00156	13.2592	-4.33312	5.76585	14.6877	-4.03698	5.92335	14.777	-3.73024	6.55419	15.0652	-3.37004	6.94851	15.3032	-2.93561	7.05228	15.5207	-2.42477	6.93937	15.6908	-2.42477	6.93937	15.6908	-1.85097	6.63884	15.6975	-1.39342	6.34767	15.6558	-1.04277	6.07786	15.5667	-0.796937	5.83315	15.4269	-0.796937	5.83315	15.4269	-0.644381	5.62332
s2003-40	h	AS-3	asymmetric	1	L-side	-6.37822	2.15203	11.7615	-5.87314	2.35885	12.9626	-3.11848	5.82137	14.3675	-3.20521	5.84285	14.5168	-3.55551	6.26538	14.9634	-3.90721	6.53261	15.3688	-4.28306	6.60193	15.7378	-4.67799	6.47464	16.0642	-4.67799	6.47464	16.0642	-5.19334	6.06686	16.3033	-5.59811	5.64208	16.4318	-5.94257	5.30915	16.4841	-6.20745	5.02882	16.4481	-6.20745	5.02882	16.4481	-6.44307	4.74214
s2003-40	h	AS-3	asymmetric	2	L-side	-6.39613	2.16244	11.7635	-5.76277	2.42654	13.2027	-3.1275	5.82385	14.3739	-3.3069	5.88207	14.5201	-3.56596	6.2792	14.902	-3.88976	6.52233	15.2821	-4.29017	6.58528	15.6773	-4.76099	6.42834	16.0798	-4.76099	6.42834	16.0798	-5.35269	5.89667	16.3396	-5.8132	5.42235	16.4684	-6.18469	5.04949	16.4533	-6.42594	4.73766	16.319	-6.42594	4.73766	16.319	-6.55315	4.5796
s2003-40	h	AS-3	asymmetric	1	R-side	-6.11007	2.0454	11.7479	-5.58739	2.24502	12.7851	-1.21678	3.8582	13.1386	-1.1335	3.50664	13.221	-0.707694	3.11469	13.3868	-0.43279	2.74821	13.5228	-0.380146	2.37223	13.6395	-0.415302	2.02455	13.7395	-0.415302	2.02455	13.7395	-0.64947	1.59996	13.9297	-0.972351	1.21711	14.0922	-1.38122	0.875659	14.225	-1.87447	0.568146	14.3255	-1.87447	0.568146	14.3255	-2.16751	0.425501
s2003-40	h	AS-3	asymmetric	2	R-side	-6.10284	2.06736	11.732	-5.50881	2.20679	12.855	-1.22375	3.87676	13.1397	-1.13476	3.54859	13.2418	-0.699639	3.09733	13.334	-0.458899	2.66497	13.4682	-0.408961	2.26266	13.6315	-0.505373	1.8614	13.7877	-0.505373	1.8614	13.7877	-0.787538	1.42021	13.9987	-1.16389	1.04331	14.1645	-1.62146	0.720356	14.278	-2.15568	0.436166	14.3271	-2.15568	0.436166	14.3271	-2.45117	0.365167
s2003-45	h	AS-3	asymmetric	1	L-side	-4.21602	6.26904	14.7688	-4.07757	5.73557	15.8867	-3.15364	0.70365	16.9211	-2.91618	0.974267	16.9847	-2.19509	0.784846	17.2703	-1.61809	0.777369	17.5408	-1.23848	0.970883	17.8503	-0.928295	1.32463	18.084	-0.928295	1.32463	18.084	-0.783993	1.77727	18.2118	-0.686522	2.30359	18.2867	-0.642433	2.90091	18.3063	-0.597822	3.57187	18.2536	-0.597822	3.57187	18.2536	-0.627103	3.85892
s2003-45	h	AS-3	asymmetric	2	L-side	-4.22763	6.2491	14.7541	-4.03259	5.67836	16.0501	-3.1652	0.690922	16.8409	-2.84305	0.940589	17.0176	-2.07154	0.76599	17.4233	-1.41262	0.837114	17.7107	-0.969261	1.26342	18.0461	-0.641036	1.99965	18.306	-0.641036	1.99965	18.306	-0.661518	2.45944	18.2994	-0.640496	2.87123	18.273	-0.605821	3.24298	18.2502	-0.598989	3.58411	18.2382	-0.598989	3.58411	18.2382	-0.640915	3.90738
s2003-45	h	AS-3	asymmetric	1	R-side	-4.62593	6.12215	14.8265	-4.43924	5.8557	16.1386	-6.67237	1.63051	17.9728	-6.9156	1.9666	18.2515	-7.43691	2.00904	18.8056	-7.80105	2.24312	19.2516	-8.00747	2.68536	19.6176	-7.96098	3.37166	19.856	-7.96098	3.37166	19.856	-7.89741	3.81018	19.9287	-7.8217	4.3023	19.9379	-7.72884	4.8579	19.8671	-7.50484	5.44474	19.677	-7.50484	5.44474	19.677	-7.36104	5.62436
s2003-45	h	AS-3	asymmetric	2	R-side	-4.59901	6.17206	14.8254	-4.47538	5.85579	16.2205	-6.66495	1.61022	17.9778	-6.7775	1.81567	18.1835	-7.31102	1.99413	18.7603	-7.76706	2.1889	19.1944	-7.98051	2.56035	19.5146	-8.02078	3.04491	19.7155	-8.02078	3.04491	19.7155	-7.94418	3.68855	19.8804	-7.82885	4.329	19.9106	-7.66564	4.97047	19.7894	-7.35813	5.61075	19.5493	-7.35813	5.61075	19.5493	-7.18583	5.80356
s2003-2	h	AS-3	sym	1	L-side	-0.763037	1.5424	10.9562	-1.20034	1.78093	12.1842	-4.74192	2.49262	12.417	-4.68482	2.25529	12.5079	-4.95691	1.78185	12.8268	-5.08556	1.39001	13.0966	-5.01921	1.08536	13.3413	-4.7861	0.85753	13.5483	-4.7861	0.85753	13.5483	-4.61867	0.740657	13.6917	-4.37525	0.60404	13.8194	-4.04128	0.470662	13.9278	-3.62745	0.322225	14.0241	-3.62745	0.322225	14.0241	-3.32383	0.279452
s2003-2	h	AS-3	sym	2	L-side	-0.769011	1.53676	10.9584	-1.13067	1.78946	12.0422	-4.75088	2.46953	12.4242	-4.69527	2.20517	12.5089	-4.95207	1.79248	12.81	-5.08646	1.42365	13.0693	-5.02623	1.09365	13.3268	-4.76037	0.8321	13.5855	-4.76037	0.8321	13.5855	-4.54153	0.695185	13.7354	-4.25526	0.552667	13.8516	-3.88936	0.428999	13.9431	-3.45911	0.28831	13.9911	-3.45911	0.28831	13.9911	-3.15411	0.292802
s2003-2	h	AS-3	sym	1	R-side	-0.685964	1.77987	10.9295	-0.987531	2.29962	12.0848	-3.4429	4.71093	11.8709	-3.21933	4.84789	11.9921	-2.99056	5.30916	12.1672	-2.74926	5.6911	12.3118	-2.44088	5.86719	12.5013	-2.08621	5.94904	12.6805	-2.08621	5.94904	12.6805	-1.75402	5.84747	12.8433	-1.4474	5.69626	12.9767	-1.14885	5.52403	13.0703	-0.868005	5.31661	13.1296	-0.868005	5.31661	13.1296	-0.668037	5.08107
s2003-2	h	AS-3	sym	2	R-side	-0.652528	1.7881	10.9358	-0.965602	2.22852	12.0042	-3.42875	4.72484	11.8709	-3.24257	4.82092	11.9852	-3.01103	5.27272	12.1512	-2.75091	5.65324	12.2662	-2.45414	5.84597	12.4743	-2.11563	5.95431	12.6708	-2.11563	5.95431	12.6708	-1.72363	5.82574	12.8815	-1.34008	5.65745	13.0274	-0.985385	5.40167	13.1252	-0.65925	5.06841	13.1716	-0.65925	5.06841	13.1716	-0.548491	4.91879
s2003-25	h	AS-3	sym	1	L-side	-2.37025	5.50592	12.574	-2.49742	5.15887	13.8243	-3.10109	0.658457	14.9612	-2.88522	0.669236	15.0316	-2.38053	0.454916	15.2361	-1.99728	0.375381	15.46	-1.73973	0.396	15.666	-1.57229	0.439743	15.8463	-1.57229	0.439743	15.8463	-1.13887	0.779757	16.1493	-0.86148	1.26372	16.3689	-0.599352	1.80347	16.5225	-0.263407	2.35759	16.5683	-0.263407	2.35759	16.5683	-0.26837	2.77342
s2003-25	h	AS-3	sym	2	L-side	-2.36182	5.52788	12.5869	-2.49515	5.15925	13.8175	-3.08924	0.650536	14.9709	-2.74264	0.655083	15.059	-1.99603	0.385655	15.4362	-1.53443	0.466323	15.8704	-1.21648	0.682248	16.1346	-0.98477	1.03583	16.2637	-0.98477	1.03583	16.2637	-0.751178	1.5197	16.4569	-0.528439	1.98715	16.5496	-0.33578	2.4425	16.54	-0.263422	2.91256	16.5071	-0.263422	2.91256	16.5071	-0.253168	3.08141
s2003-25	h	AS-3	sym	1	R-side	-2.78532	5.49075	12.5514	-2.89958	5.35961	13.79	-5.66701	2.19127	14.7587	-5.75054	2.45401	14.8201	-6.32089	2.62003	15.0432	-6.77333	2.81428	15.2176	-6.97942	3.14002	15.4339	-7.05993	3.53231	15.621	-7.05993	3.53231	15.621	-6.96331	4.00419	15.7401	-6.81562	4.45857	15.818	-6.62385	4.8992	15.8489	-6.37661	5.31855	15.8425	-6.37661	5.31855	15.8425	-6.17397	5.55731
s2003-25	h	AS-3	sym	2	R-side	-2.79002	5.48572	12.5513	-2.84618	5.3566	13.6911	-5.70512	2.20664	14.7702	-5.76332	2.46816	14.8207	-6.4151	2.65943	15.0789	-6.86606	2.93664	15.2979	-7.03191	3.32208	15.5301	-7.03059	3.80917	15.7267	-7.03059	3.80917	15.7267	-6.88586	4.27697	15.8061	-6.72499	4.72075	15.8347	-6.50311	5.10817	15.8607	-6.25638	5.47614	15.84	-6.25638	5.47614	15.84	-6.06901	5.67247
s2003-28	h	AS-3	sym	1	L-side	-0.931119	2.66722	13.3302	-1.40401	2.88231	14.7975	-5.93261	3.60436	15.4016	-5.86437	3.41887	15.4706	-6.23606	2.85028	15.7257	-6.41905	2.33079	16.0231	-6.41831	1.85935	16.3571	-6.23867	1.43306	16.7274	-6.23867	1.43306	16.7274	-5.82359	1.15618	16.9651	-5.33707	0.930299	17.1306	-4.80019	0.73085	17.2363	-4.21137	0.548944	17.2845	-4.21137	0.548944	17.2845	-3.79481	0.471629
s2003-28	h	AS-3	sym	2	L-side	-0.907669	2.66092	13.3369	-1.38206	2.89653	14.7413	-5.99244	3.55111	15.4336	-5.89616	3.38371	15.5057	-6.39542	2.47823	15.9346	-6.42928	1.84355	16.395	-6.24826	1.44268	16.7258	-5.87946	1.18468	16.9474	-5.87946	1.18468	16.9474	-5.0775	0.826432	17.1496	-4.43041	0.606177	17.2698	-3.94769	0.496573	17.309	-3.63552	0.458564	17.2478	-3.63552	0.458564	17.2478	-3.34445	0.458501
s2003-28	h	AS-3	sym	1	R-side	-0.752307	3.02274	13.3255	-1.38748	3.46244	15.1455	-4.45806	6.56121	15.3257	-4.22946	6.65961	15.5071	-3.97457	7.27931	15.7391	-3.66963	7.68848	16.0445	-3.31944	7.8887	16.4007	-2.93213	7.95022	16.7926	-2.93213	7.95022	16.7926	-2.53701	7.80356	17.0157	-2.11775	7.56261	17.1863	-1.66161	7.27501	17.3049	-1.15351	6.95714	17.3775	-1.15351	6.95714	17.3775	-0.858993	6.70847
s2003-28	h	AS-3	sym	2	R-side	-0.74004	3.02652	13.3411	-1.26033	3.31688	14.7185	-4.46637	6.54779	15.3291	-4.12598	6.54117	15.4722	-3.89768	7.25212	15.7023	-3.61987	7.69405	16.0447	-3.29634	7.89723	16.4221	-2.90343	7.9453	16.8012	-2.90343	7.9453	16.8012	-2.39222	7.72514	17.0635	-1.87271	7.41246	17.2458	-1.30629	7.06551	17.3563	-0.750673	6.61163	17.3725	-0.750673	6.61163	17.3725	-0.563179	6.38563
s2003-35	h	AS-3	sym	1	L-side	-1.25444	2.02014	11.6511	-1.59538	2.15546	12.789	-5.06589	3.11439	13.572	-5.03072	2.8975	13.6221	-5.36026	2.4038	13.8939	-5.53871	1.97818	14.1138	-5.48772	1.62675	14.3076	-5.27554	1.32929	14.4675	-5.27554	1.32929	14.4675	-5.05912	1.12146	14.5775	-4.7843	0.906854	14.6609	-4.41737	0.731172	14.7227	-3.98111	0.551363	14.7568	-3.98111	0.551363	14.7568	-3.73827	0.498446
s2003-35	h	AS-3	sym	2	L-side	-1.24565	2.02959	11.6544	-1.55984	2.14726	12.7295	-5.06272	3.11794	13.5682	-5.04529	2.89627	13.6447	-5.34247	2.42906	13.8859	-5.53812	2.02629	14.0838	-5.49818	1.68135	14.2715	-5.32367	1.37695	14.4366	-5.32367	1.37695	14.4366	-5.07807	1.13938	14.5717	-4.76805	0.897713	14.6625	-4.35716	0.716326	14.7188	-3.87113	0.529244	14.7382	-3.87113	0.529244	14.7382	-3.65055	0.47426
s2003-35	h	AS-3	sym	1	R-side	-1.22729	2.21304	11.6702	-1.3818	2.38924	12.7324	-3.55689	5.26739	13.5764	-3.28556	5.25616	13.5771	-2.9516	5.83677	13.7972	-2.62475	6.21078	13.9728	-2.27516	6.30513	14.1305	-1.91498	6.20494	14.2412	-1.91498	6.20494	14.2412	-1.66239	6.08124	14.3384	-1.38307	5.92303	14.3985	-1.08947	5.70582	14.4316	-0.800878	5.39968	14.429	-0.800878	5.39968	14.429	-0.637064	5.16492
s2003-35	h	AS-3	sym	2	R-side	-1.20409	2.21585	11.6656	-1.36756	2.39662	12.7268	-3.54391	5.2809	13.5663	-3.27962	5.28838	13.5961	-3.05044	5.70948	13.7059	-2.8221	6.03262	13.823	-2.55801	6.22512	13.9633	-2.27544	6.30652	14.1233	-2.27544	6.30652	14.1233	-1.80759	6.16103	14.2759	-1.41271	5.94374	14.3758	-1.07956	5.68452	14.4257	-0.800287	5.38434	14.4152	-0.800287	5.38434	14.4152	-0.607369	5.1213
s2003-10	n	AS-3	asymmetric	1	L-side	-4.2577	2.41979	10.288	-4.22464	2.68094	11.5405	-2.0014	5.65175	13.4779	-2.36271	5.73461	13.492	-2.82133	5.99795	13.6679	-3.2089	6.05184	13.7978	-3.46227	6.08852	13.8663	-3.59594	6.09566	13.8801	-3.59594	6.09566	13.8801	-3.87976	6.0934	13.9203	-4.2309	6.00479	13.9261	-4.61745	5.76925	13.9175	-5.12096	5.51135	13.8635	-5.12096	5.51135	13.8635	-5.3739	5.30912
s2003-10	n	AS-3	asymmetric	2	L-side	-4.27508	2.40115	10.2828	-4.24524	2.71202	11.5816	-2.01517	5.66521	13.468	-2.32277	5.71699	13.5103	-2.90391	6.01279	13.7212	-3.45018	6.0833	13.8604	-3.8972	6.09312	13.9291	-4.26636	5.99007	13.9262	-4.26636	5.99007	13.9262	-4.59396	5.77965	13.9212	-4.9187	5.61452	13.869	-5.21592	5.42674	13.7902	-5.47603	5.20705	13.696	-5.47603	5.20705	13.696	-5.56928	5.07896
s2003-10	n	AS-3	asymmetric	1	R-side	-4.07897	2.10568	10.2862	-3.7844	2.17964	11.5847	-0.427281	3.70344	13.7051	-0.43648	3.32649	13.7466	-0.344108	2.91401	13.9295	-0.334925	2.52279	14.0592	-0.377043	2.16628	14.1477	-0.442841	1.8245	14.1939	-0.442841	1.8245	14.1939	-0.700205	1.44936	14.2151	-0.956624	1.14759	14.1953	-1.20715	0.911633	14.14	-1.45342	0.744009	14.0474	-1.45342	0.744009	14.0474	-1.63644	0.592554
s2003-10	n	AS-3	asymmetric	2	R-side	-4.05968	2.10429	10.2751	-3.79062	2.17973	11.631	-0.417532	3.68594	13.6911	-0.461817	3.43284	13.7019	-0.32286	2.94704	13.878	-0.32364	2.53471	14.0204	-0.380784	2.18103	14.1327	-0.436621	1.86765	14.1919	-0.436621	1.86765	14.1919	-0.69223	1.48181	14.1723	-0.9808	1.14549	14.1573	-1.28418	0.868521	14.1182	-1.58491	0.622606	13.9637	-1.58491	0.622606	13.9637	-1.76975	0.483588
s2003-11	n	AS-3	asymmetric	1	L-side	-4.73819	5.47923	11.5968	-4.26072	5.11943	12.8617	-0.496915	2.62104	14.0254	-0.601213	2.89226	14.1542	-0.358362	3.30484	14.5004	-0.306238	3.6863	14.8062	-0.359296	4.0588	15.0387	-0.523125	4.42123	15.2098	-0.523125	4.42123	15.2098	-0.724826	4.67171	15.2552	-0.963237	4.98202	15.2795	-1.22839	5.35704	15.2874	-1.54604	5.78406	15.2669	-1.54604	5.78406	15.2669	-1.88559	6.09656
s2003-11	n	AS-3	asymmetric	2	L-side	-4.72621	5.46677	11.5821	-4.29222	5.12382	12.7878	-0.513792	2.5974	14.0197	-0.581276	2.80797	14.1237	-0.494606	3.11228	14.3418	-0.311708	3.42353	14.6162	-0.322196	3.83533	14.889	-0.463057	4.32619	15.1692	-0.463057	4.32619	15.1692	-0.92819	4.9426	15.2409	-1.27662	5.43449	15.2773	-1.54632	5.78409	15.2755	-1.72894	5.99365	15.2373	-1.72894	5.99365	15.2373	-1.99848	6.21522
s2003-11	n	AS-3	asymmetric	1	R-side	-4.9668	5.34512	11.7601	-4.6684	4.77637	12.7527	-2.98447	0.499918	13.831	-3.26928	0.622979	14.0222	-3.74549	0.47488	14.2556	-4.12872	0.402997	14.4501	-4.4038	0.445078	14.6106	-4.61032	0.520374	14.7286	-4.61032	0.520374	14.7286	-4.88055	0.735626	14.8229	-5.14406	1.02157	14.8952	-5.44867	1.33193	14.9363	-5.79448	1.67179	14.9418	-5.79448	1.67179	14.9418	-6.16171	2.09205
s2003-11	n	AS-3	asymmetric	2	R-side	-4.96485	5.21318	11.7722	-4.66028	4.7183	12.8476	-3.00465	0.492552	13.8343	-3.15932	0.600247	13.9398	-3.73506	0.48838	14.274	-4.23795	0.412025	14.5482	-4.66308	0.546865	14.7519	-5.00719	0.854764	14.8859	-5.00719	0.854764	14.8859	-5.37721	1.26953	14.9413	-5.74163	1.62735	14.9681	-6.05164	1.9853	14.9436	-6.30436	2.33791	14.8747	-6.30436	2.33791	14.8747	-6.35726	2.62094
s2003-12	n	AS-3	asymmetric	1	L-side	-4.26534	5.64619	11.5051	-3.78102	4.93581	12.6199	-1.4823	1.2981	13.0739	-1.35228	1.42907	13.1726	-0.920109	1.71406	13.3627	-0.588429	1.97449	13.5412	-0.416551	2.25162	13.7212	-0.305427	2.48908	13.8831	-0.305427	2.48908	13.8831	-0.238822	2.808	13.9736	-0.286904	3.17998	14.0842	-0.354964	3.60397	14.187	-0.411809	4.10983	14.2307	-0.411809	4.10983	14.2307	-0.517193	4.54492
s2003-12	n	AS-3	asymmetric	2	L-side	-4.24712	5.62813	11.4897	-3.72212	4.92454	12.6408	-1.52008	1.30649	13.0577	-1.34541	1.44087	13.1569	-0.934151	1.70779	13.3505	-0.590327	1.98489	13.5271	-0.395982	2.31439	13.7292	-0.269609	2.66558	13.9096	-0.269609	2.66558	13.9096	-0.297781	3.23772	14.1013	-0.374971	3.77549	14.217	-0.448364	4.2772	14.2323	-0.587487	4.73316	14.1773	-0.587487	4.73316	14.1773	-0.745843	4.95938
s2003-12	n	AS-3	asymmetric	1	R-side	-4.50401	5.53451	11.5436	-4.38815	4.77155	12.6878	-4.34664	0.525908	13.3839	-4.55266	0.577027	13.5258	-4.87059	0.516468	13.755	-5.20128	0.48796	13.9934	-5.48192	0.640426	14.2752	-5.76322	0.875426	14.5905	-5.76322	0.875426	14.5905	-5.97638	1.32115	14.8678	-6.14752	1.79154	15.041	-6.2895	2.2771	15.1155	-6.45745	2.76603	15.0985	-6.45745	2.76603	15.0985	-6.47496	3.05579
s2003-12	n	AS-3	asymmetric	2	R-side	-4.50427	5.52026	11.5301	-4.38525	4.75023	12.714	-4.37181	0.543953	13.3673	-4.51532	0.598715	13.463	-4.921	0.507116	13.7844	-5.29503	0.530336	14.1045	-5.61822	0.723408	14.4336	-5.88725	1.08719	14.7657	-5.88725	1.08719	14.7657	-6.10853	1.73399	14.9717	-6.29783	2.26845	15.0903	-6.42627	2.70697	15.1161	-6.46635	3.05428	15.069	-6.46635	3.05428	15.069	-6.44624	3.30983
s2003-13	n	AS-3	asymmetric	1	L-side	-7.08994	3.82404	13.0889	-6.29716	3.89062	14.0286	-0.546945	5.93255	15.4948	-0.669099	6.17024	15.5893	-0.882295	7.06227	15.9272	-1.32117	7.50356	16.286	-1.66418	7.77752	16.5358	-1.9555	7.92271	16.6838	-1.9555	7.92271	16.6838	-2.45533	8.01263	16.8409	-3.07951	8.06473	16.9306	-3.82817	8.04373	16.9618	-4.70013	7.89591	16.979	-4.70013	7.89591	16.979	-5.19913	7.75729
s2003-13	n	AS-3	asymmetric	2	L-side	-6.95591	3.83974	12.996	-6.06452	4.03994	14.5275	-0.557887	5.98839	15.4994	-0.661471	6.28492	15.6648	-0.795548	6.98555	15.8489	-1.2037	7.37366	16.1651	-1.58312	7.70233	16.4481	-2.00554	7.94251	16.7565	-2.00554	7.94251	16.7565	-2.79602	8.04546	16.9125	-3.5732	8.12246	17.016	-4.36074	7.98821	17.0129	-5.15401	7.78322	16.9033	-5.15401	7.78322	16.9033	-5.42693	7.6626
s2003-13	n	AS-3	asymmetric	1	R-side	-6.88495	3.53669	12.684	-6.25169	3.54736	14.0475	-0.433853	2.41758	15.7307	-0.618834	2.03173	15.9646	-0.692962	1.5185	16.3502	-0.977587	1.19326	16.7752	-1.35607	0.942684	17.1784	-1.84127	0.735456	17.5639	-1.84127	0.735456	17.5639	-2.44392	0.609667	17.6972	-3.04701	0.532527	17.7942	-3.64944	0.512947	17.8613	-4.25532	0.494645	17.8655	-4.25532	0.494645	17.8655	-4.78681	0.548824
s2003-13	n	AS-3	asymmetric	2	R-side	-6.88928	3.53878	12.6856	-6.22996	3.56421	14.0741	-0.437624	2.4156	15.7274	-0.63427	2.05336	15.934	-0.578283	1.69706	16.2263	-0.745714	1.37162	16.5971	-1.12108	1.06286	17.0447	-1.70922	0.775159	17.5699	-1.70922	0.775159	17.5699	-2.17456	0.635204	17.6936	-2.79749	0.530761	17.7912	-3.58483	0.532868	17.8311	-4.54054	0.497575	17.871	-4.54054	0.497575	17.871	-4.97422	0.574904
s2003-17	n	AS-3	asymmetric	1	L-side	-2.98583	0.408644	14.3675	-3.53035	1.46927	15.6281	-6.95768	6.24242	16.5346	-7.08402	6.07065	16.6609	-7.3877	5.82561	16.8252	-7.74195	5.5267	17.0871	-7.94119	5.14219	17.5644	-8.15931	4.6777	18.1609	-8.15931	4.6777	18.1609	-8.14458	4.12227	18.4908	-8.04052	3.51556	18.7129	-7.82432	2.86204	18.8424	-7.47539	2.16888	18.8864	-7.47539	2.16888	18.8864	-7.13195	1.65254
s2003-17	n	AS-3	asymmetric	2	L-side	-2.96902	0.391189	14.4199	-3.30663	1.32699	15.3521	-6.9314	6.21956	16.5048	-7.1375	6.03245	16.7111	-7.52251	5.75696	16.9836	-7.84567	5.40615	17.3489	-8.04423	4.95153	17.8249	-8.18764	4.41248	18.3978	-8.18764	4.41248	18.3978	-7.98243	3.46979	18.6792	-7.75064	2.70669	18.8578	-7.50067	2.12037	18.9298	-7.22972	1.71175	18.8965	-7.22972	1.71175	18.8965	-6.89487	1.40653
s2003-17	n	AS-3	asymmetric	1	R-side	-2.71082	0.516017	14.41	-2.99822	1.49044	15.481	-3.41593	7.45661	16.4719	-3.17767	7.43518	16.6481	-2.81454	7.5694	16.9872	-2.32734	7.65185	17.2374	-1.95586	7.48604	17.7226	-1.56218	7.1774	18.2899	-1.56218	7.1774	18.2899	-1.26192	6.75064	18.5761	-0.957761	6.22546	18.8034	-0.701877	5.57225	18.9403	-0.414494	4.82464	19.0453	-0.414494	4.82464	19.0453	-0.270701	4.27711
s2003-17	n	AS-3	asymmetric	2	R-side	-2.69175	0.553159	14.3951	-2.9888	1.58808	15.6145	-3.40529	7.48694	16.499	-3.21883	7.42642	16.5924	-2.72791	7.49341	16.984	-2.15892	7.6176	17.4085	-1.78021	7.35099	17.9018	-1.42098	6.99286	18.5057	-1.42098	6.99286	18.5057	-1.17323	6.61549	18.658	-0.851767	6.10539	18.7891	-0.592075	5.32842	18.9369	-0.28466	4.35964	19.0279	-0.28466	4.35964	19.0279	-0.262921	3.9904
s2003-19	n	AS-3	asymmetric	1	L-side	-5.75887	6.6895	12.4242	-5.24416	6.41538	13.7754	-1.71171	1.69272	16.0477	-1.44864	2.07895	16.1847	-1.07969	2.32939	16.3425	-0.694251	2.6623	16.5229	-0.476127	3.19958	16.7382	-0.274286	3.85961	16.9821	-0.274286	3.85961	16.9821	-0.437518	4.69755	17.1146	-0.627024	5.40463	17.1555	-0.868619	5.97738	17.1185	-1.1537	6.41695	16.9989	-1.1537	6.41695	16.9989	-1.44825	6.87552
s2003-19	n	AS-3	asymmetric	2	L-side	-5.68579	6.49373	12.2961	-5.26286	6.40777	13.7816	-1.70046	1.69974	16.0451	-1.46669	2.04595	16.2059	-0.655812	2.80503	16.6328	-0.345601	3.56974	16.9152	-0.315106	4.19954	17.0722	-0.449766	4.74211	17.0924	-0.449766	4.74211	17.0924	-0.615635	5.33753	17.141	-0.827136	5.92891	17.0947	-1.1839	6.48495	16.9992	-1.59037	7.04487	16.8	-1.59037	7.04487	16.8	-1.77998	7.22856
s2003-19	n	AS-3	asymmetric	1	R-side	-6.11392	6.7015	12.4757	-5.73641	6.13744	13.8984	-4.91518	0.426818	16.2863	-5.32163	0.481945	16.4316	-6.02319	0.483864	16.8432	-6.61021	0.671295	17.1513	-7.08953	0.984383	17.3529	-7.48553	1.41025	17.4561	-7.48553	1.41025	17.4561	-7.77022	1.89445	17.5054	-8.03683	2.42978	17.4911	-8.26731	3.02642	17.4161	-8.44618	3.68875	17.2834	-8.44618	3.68875	17.2834	-8.56826	4.1862
s2003-19	n	AS-3	asymmetric	2	R-side	-6.11024	6.59837	12.453	-5.7487	6.16475	13.8006	-4.89271	0.447346	16.2692	-5.30465	0.48678	16.4158	-6.13223	0.524005	16.9028	-6.78043	0.76016	17.2347	-7.25837	1.14012	17.4162	-7.61041	1.63185	17.4388	-7.61041	1.63185	17.4388	-8.04591	2.50107	17.4476	-8.343	3.28592	17.3722	-8.52675	3.97684	17.1921	-8.62066	4.57192	16.8991	-8.62066	4.57192	16.8991	-8.56864	4.73301
s2003-20	n	AS-3	asymmetric	1	L-side	-2.64781	0.53907	13.437	-3.50418	1.25508	14.9399	-6.91937	5.4176	15.5898	-7.14693	5.07151	15.7088	-7.854	4.4964	16.0474	-8.15619	3.87368	16.3628	-8.23149	3.30182	16.5643	-8.13325	2.74982	16.6562	-8.13325	2.74982	16.6562	-8.01691	2.26768	16.7259	-7.838	1.84826	16.7834	-7.63398	1.47385	16.8041	-7.40062	1.14458	16.7829	-7.40062	1.14458	16.7829	-7.17312	0.774684
s2003-20	n	AS-3	asymmetric	2	L-side	-2.64632	0.550044	13.4238	-3.43118	1.22758	14.8165	-6.93733	5.39289	15.5811	-7.14096	5.08697	15.72	-7.61211	4.78687	15.8489	-7.91311	4.38149	16.0377	-8.09817	3.9048	16.2704	-8.228	3.34687	16.5213	-8.228	3.34687	16.5213	-8.1111	2.64186	16.6626	-7.87443	1.95915	16.7455	-7.51281	1.30112	16.7867	-7.05057	0.659086	16.7251	-7.05057	0.659086	16.7251	-6.88997	0.501825
s2003-20	n	AS-3	asymmetric	1	R-side	-2.58	0.733533	13.2615	-2.83902	1.35721	14.7181	-3.83778	6.74271	15.8844	-3.48078	6.72631	16.0732	-2.72149	6.83217	16.5066	-2.20897	6.64407	16.9113	-1.82707	6.43469	17.2104	-1.54013	6.21196	17.4154	-1.54013	6.21196	17.4154	-1.25323	5.76733	17.5609	-1.00676	5.26891	17.6752	-0.790778	4.72614	17.763	-0.58103	4.15091	17.816	-0.58103	4.15091	17.816	-0.538571	3.71142
s2003-20	n	AS-3	asymmetric	2	R-side	-2.56222	0.722381	13.2861	-2.80524	1.34143	14.6453	-3.79249	6.73362	15.8651	-3.52366	6.72737	16.0501	-2.90267	6.83487	16.4336	-2.36741	6.70463	16.8094	-1.87981	6.46346	17.1536	-1.44213	6.08511	17.4764	-1.44213	6.08511	17.4764	-1.13293	5.53343	17.6103	-0.903517	5.01879	17.7159	-0.724781	4.55987	17.7974	-0.569584	4.16189	17.8243	-0.569584	4.16189	17.8243	-0.533847	3.62755
s2003-21	n	AS-3	asymmetric	1	L-side	-7.67032	1.86781	13	-6.49237	2.1693	14.1389	-3.96131	6.78266	16.4808	-4.16276	6.63935	16.829	-4.47656	6.61346	17.3269	-4.69585	6.46508	17.7264	-4.84085	6.26522	18.0404	-4.92901	6.06683	18.3069	-4.92901	6.06683	18.3069	-5.2735	5.55466	18.612	-5.57411	4.9286	18.7531	-5.8798	4.25888	18.7583	-6.27738	3.5524	18.674	-6.27738	3.5524	18.674	-6.4774	3.24227
s2003-21	n	AS-3	asymmetric	2	L-side	-7.68571	1.90212	13.0088	-6.50616	2.15027	14.08	-3.97708	6.7708	16.4534	-4.17884	6.65349	16.7635	-4.61636	6.50831	17.6592	-4.90755	6.11631	18.2563	-5.16121	5.67519	18.5802	-5.40924	5.20295	18.7376	-5.40924	5.20295	18.7376	-5.73883	4.43294	18.8142	-6.04468	3.83087	18.7605	-6.31588	3.38898	18.6174	-6.57432	3.11179	18.4099	-6.57432	3.11179	18.4099	-6.65253	2.9498
s2003-21	n	AS-3	asymmetric	1	R-side	-7.39199	1.78626	12.7632	-5.99687	2.06215	13.5518	-1.87983	5.99929	13.6575	-1.7834	5.67877	13.522	-1.15441	5.16293	13.2566	-0.751548	4.62274	13.0543	-0.59048	4.0419	12.927	-0.668733	3.42476	12.8726	-0.668733	3.42476	12.8726	-0.789149	2.89767	12.8793	-0.980263	2.38757	12.8622	-1.26116	1.89317	12.858	-1.62112	1.41345	12.8439	-1.62112	1.41345	12.8439	-1.89934	1.15662
s2003-21	n	AS-3	asymmetric	2	R-side	-7.39552	1.77878	12.7722	-6.19512	2.07312	13.4874	-1.88067	6.00066	13.6594	-1.76547	5.67542	13.53	-1.07439	5.08767	13.1799	-0.703909	4.49559	13.0103	-0.576777	4.00205	12.9342	-0.640562	3.59244	12.8754	-0.640562	3.59244	12.8754	-0.839348	2.8693	12.8603	-1.09309	2.24329	12.8552	-1.40105	1.71563	12.8434	-1.76253	1.2852	12.8379	-1.76253	1.2852	12.8379	-2.00574	1.08642
s2003-22	n	AS-3	asymmetric	1	L-side	-0.417156	7.49025	17.5344	-1.45952	6.41945	18.7781	-5.07496	1.84618	17.9286	-4.90742	1.67678	18.1233	-4.52876	1.32162	18.4331	-4.16201	0.906791	18.7689	-3.7023	0.699175	19.2445	-3.18245	0.622423	19.8234	-3.18245	0.622423	19.8234	-2.74801	0.781985	20.1264	-2.26651	1.05205	20.4085	-1.72371	1.41477	20.6733	-1.16254	1.9245	20.9091	-1.16254	1.9245	20.9091	-0.747996	2.27882
s2003-22	n	AS-3	asymmetric	2	L-side	-0.387278	7.4715	17.5525	-1.35094	6.49449	18.6586	-5.06842	1.84521	17.9261	-4.91074	1.66661	18.146	-4.52141	1.30868	18.4436	-4.19137	0.918843	18.7668	-3.78569	0.709543	19.1833	-3.34659	0.622299	19.6743	-3.34659	0.622299	19.6743	-2.80119	0.760737	20.0613	-2.26864	1.04419	20.3946	-1.72586	1.41484	20.6785	-1.18589	1.89858	20.9095	-1.18589	1.89858	20.9095	-0.723877	2.31428
s2003-22	n	AS-3	asymmetric	1	R-side	-0.614301	7.88887	17.5366	-1.62032	6.93697	18.7351	-7.45646	4.97665	18.5089	-7.47302	5.25235	18.7252	-7.41193	6.00074	19.492	-7.70187	6.61667	20.1576	-7.34236	7.09583	20.6362	-6.78533	7.50041	20.9897	-6.78533	7.50041	20.9897	-6.34666	7.77558	21.2645	-5.91842	8.1166	21.477	-5.3659	8.34071	21.5914	-4.78388	8.60759	21.6331	-4.78388	8.60759	21.6331	-4.56307	8.64756
s2003-22	n	AS-3	asymmetric	2	R-side	-0.63013	7.85146	17.4881	-1.74051	6.92969	18.8372	-7.44175	4.9621	18.4914	-7.40421	5.30366	18.6518	-7.77181	6.01533	19.3524	-7.73511	6.55106	19.9824	-7.4421	6.98374	20.4873	-6.93238	7.40334	20.8595	-6.93238	7.40334	20.8595	-6.51619	7.69373	21.1687	-6.04917	8.01546	21.3923	-5.49291	8.29328	21.5543	-4.8769	8.58785	21.6374	-4.8769	8.58785	21.6374	-4.54119	8.64778
s2003-23	n	AS-3	asymmetric	1	L-side	-4.25623	7.40939	16.7981	-4.11631	6.23944	17.7774	-1.30104	1.12109	17.7344	-1.14327	1.27609	17.9145	-0.618759	1.4358	18.5879	-0.295538	1.67437	19.1605	-0.202679	1.99592	19.6227	-0.185575	2.3297	19.9933	-0.185575	2.3297	19.9933	-0.293089	2.81665	20.2183	-0.442466	3.36562	20.4556	-0.628562	3.9768	20.7049	-0.840605	4.65273	20.9755	-0.840605	4.65273	20.9755	-1.02729	5.08178
s2003-23	n	AS-3	asymmetric	2	L-side	-4.30812	7.38609	16.8742	-4.05913	6.1413	17.9648	-1.31779	1.11771	17.7308	-1.113	1.30472	17.937	-0.710776	1.39204	18.3154	-0.385126	1.51641	18.7412	-0.254183	1.76616	19.2255	-0.204329	2.0554	19.7803	-0.204329	2.0554	19.7803	-0.266072	2.67054	20.1116	-0.424439	3.31957	20.4214	-0.636249	3.99245	20.7037	-0.832119	4.70857	20.9785	-0.832119	4.70857	20.9785	-1.04678	5.13459
s2003-23	n	AS-3	asymmetric	1	R-side	-4.48149	7.49282	16.696	-4.32661	6.36165	17.9499	-4.69055	0.484285	18.5206	-5.06853	0.656663	18.7857	-5.50851	0.56655	19.131	-5.89154	0.592103	19.4987	-6.214	0.75497	19.8994	-6.47004	1.07163	20.3256	-6.47004	1.07163	20.3256	-6.70248	1.70202	20.5602	-6.87264	2.37563	20.7512	-7.01284	3.07688	20.8922	-7.11927	3.81109	20.9832	-7.11927	3.81109	20.9832	-7.12581	4.21147
s2003-23	n	AS-3	asymmetric	2	R-side	-4.49204	7.48891	16.7418	-4.29961	6.39014	17.9078	-4.67816	0.486443	18.5121	-5.08279	0.66964	18.7821	-5.63594	0.601717	19.34	-6.07284	0.671945	19.797	-6.37755	0.927283	20.1534	-6.57716	1.3191	20.4123	-6.57716	1.3191	20.4123	-6.77159	1.98214	20.6637	-6.94858	2.66197	20.8399	-7.06869	3.36851	20.9445	-7.14188	4.0989	20.9761	-7.14188	4.0989	20.9761	-7.11919	4.41382
s2003-24	n	AS-3	asymmetric	1	L-side	-2.60238	5.1814	11.0671	-2.79596	4.9804	12.5105	-1.0564	1.53514	14.8614	-1.0035	1.68526	14.8891	-0.697503	1.94323	15.1739	-0.426206	2.22537	15.4187	-0.318016	2.57962	15.6246	-0.265105	2.97058	15.8055	-0.265105	2.97058	15.8055	-0.348471	3.60011	15.7669	-0.424701	4.18439	15.7033	-0.549731	4.71669	15.6285	-0.672696	5.20935	15.5261	-0.672696	5.20935	15.5261	-0.771737	5.46795
s2003-24	n	AS-3	asymmetric	2	L-side	-2.59075	5.18681	11.0803	-2.8107	4.97247	12.5519	-1.04153	1.5637	14.832	-1.00109	1.69511	14.9041	-0.751744	1.91623	15.1586	-0.439581	2.18211	15.3973	-0.316218	2.60492	15.6058	-0.26388	3.1405	15.7932	-0.26388	3.1405	15.7932	-0.366482	3.67475	15.745	-0.446061	4.21602	15.7164	-0.560246	4.74521	15.6333	-0.691169	5.26803	15.5182	-0.691169	5.26803	15.5182	-0.803752	5.51117
s2003-24	n	AS-3	asymmetric	1	R-side	-2.98469	5.10042	11.0738	-3.24204	4.88424	12.5004	-3.85405	0.822402	14.1967	-4.01786	0.957704	14.2271	-4.49298	0.989772	14.4042	-4.89022	1.15879	14.5557	-5.21952	1.44133	14.6767	-5.50393	1.81934	14.7791	-5.50393	1.81934	14.7791	-5.6467	2.16996	14.7417	-5.80501	2.55036	14.6896	-5.93852	2.98144	14.6278	-6.06046	3.45631	14.5547	-6.06046	3.45631	14.5547	-6.12798	3.80361
s2003-24	n	AS-3	asymmetric	2	R-side	-2.98061	5.10886	11.0717	-3.27284	4.87263	12.5298	-3.86518	0.831527	14.187	-4.00547	0.949491	14.2444	-4.52266	1.00929	14.4384	-4.94577	1.20029	14.586	-5.27667	1.50401	14.6938	-5.54273	1.89786	14.761	-5.54273	1.89786	14.761	-5.78181	2.49966	14.6849	-5.96261	3.03485	14.6053	-6.07209	3.51057	14.5325	-6.12164	3.9214	14.4552	-6.12164	3.9214	14.4552	-6.092	4.17462
s2003-30	n	AS-3	asymmetric	1	L-side	-0.923079	2.76208	13.591	-1.87799	3.05666	15.4257	-7.65661	4.42959	16.5464	-7.57448	3.96633	16.7387	-7.71392	3.23414	17.3396	-7.65932	2.58176	17.8114	-7.37415	2.02301	18.1552	-6.90737	1.53808	18.3823	-6.90737	1.53808	18.3823	-6.20508	1.05763	18.4392	-5.54781	0.713154	18.4348	-4.91883	0.604164	18.3238	-4.4194	0.346449	18.2613	-4.4194	0.346449	18.2613	-4.21368	0.319143
s2003-30	n	AS-3	asymmetric	2	L-side	-0.93036	2.7938	13.5543	-1.66168	3.07134	15.0407	-7.62785	4.42141	16.5292	-7.6427	4.01318	16.8355	-7.73847	2.97025	17.436	-7.53723	2.30973	17.9436	-7.26601	1.86482	18.2469	-6.95394	1.57475	18.3481	-6.95394	1.57475	18.3481	-6.37084	1.17701	18.4141	-5.75695	0.820877	18.4158	-5.06786	0.610617	18.3673	-4.3757	0.334428	18.2619	-4.3757	0.334428	18.2619	-4.12421	0.344612
s2003-30	n	AS-3	asymmetric	1	R-side	-0.663467	3.04836	13.5056	-1.40766	3.65021	15.2133	-5.91608	7.71276	16.7861	-5.3683	7.93028	17.0939	-4.83645	8.46869	17.6094	-4.29115	8.75215	18.0048	-3.75272	8.73081	18.2764	-3.18001	8.62792	18.4282	-3.18001	8.62792	18.4282	-2.65578	8.39033	18.4284	-2.12906	8.12551	18.4047	-1.60349	7.82489	18.3616	-1.07288	7.50144	18.2906	-1.07288	7.50144	18.2906	-0.670768	7.13341
s2003-30	n	AS-3	asymmetric	2	R-side	-0.654865	3.02138	13.5156	-1.42955	3.6223	15.1948	-5.94174	7.73198	16.8326	-5.39516	7.92438	17.1441	-4.72054	8.57109	17.7179	-4.09883	8.76715	18.1309	-3.64422	8.69562	18.3757	-3.29376	8.64912	18.4127	-3.29376	8.64912	18.4127	-2.45179	8.28962	18.4083	-1.77462	7.93158	18.385	-1.25153	7.61389	18.3317	-0.876165	7.34016	18.2447	-0.876165	7.34016	18.2447	-0.590617	7.03008
s2003-31	n	AS-3	asymmetric	1	L-side	-7.52809	2.93593	13.8156	-6.73936	3.08656	14.7637	-1.8049	6.26029	15.9244	-2.01949	6.45104	16.1357	-2.40053	6.9277	16.5654	-2.79034	7.23739	16.9658	-3.18065	7.39248	17.3215	-3.56353	7.47286	17.6313	-3.56353	7.47286	17.6313	-4.03544	7.4138	17.7792	-4.593	7.27638	17.8733	-5.22827	7.04781	17.9102	-5.96808	6.78141	17.901	-5.96808	6.78141	17.901	-6.36499	6.53919
s2003-31	n	AS-3	asymmetric	2	L-side	-7.51929	2.91861	13.7943	-6.77821	3.06155	14.6687	-1.8166	6.27553	15.9183	-2.04675	6.48477	16.1654	-2.80987	6.71172	16.96	-3.18044	7.40687	17.3985	-3.74433	7.4683	17.713	-4.28524	7.37592	17.8436	-4.28524	7.37592	17.8436	-4.80813	7.18703	17.8821	-5.36555	6.99561	17.9217	-5.9609	6.76502	17.9191	-6.532	6.42519	17.7482	-6.532	6.42519	17.7482	-6.75322	6.21421
s2003-31	n	AS-3	asymmetric	1	R-side	-7.40635	2.62643	13.7952	-6.43117	2.77579	14.8693	-0.800052	2.90792	15.7203	-0.945578	2.37639	16.1234	-0.861035	1.68296	16.7375	-1.05339	1.26376	17.2732	-1.35321	0.978737	17.6288	-1.77008	0.793328	17.8143	-1.77008	0.793328	17.8143	-2.5195	0.550446	17.9432	-3.12683	0.365756	17.9847	-3.6073	0.309222	18.0213	-3.94972	0.291076	17.9641	-3.94972	0.291076	17.9641	-4.29758	0.317939
s2003-31	n	AS-3	asymmetric	2	R-side	-7.41129	2.65529	13.789	-6.50609	2.79404	14.7815	-0.80445	2.89316	15.7099	-0.932454	2.58477	15.905	-0.816084	1.84419	16.6115	-0.985821	1.34448	17.1924	-1.30521	1.01617	17.5983	-1.75776	0.793636	17.8297	-1.75776	0.793636	17.8297	-2.42169	0.583817	17.9492	-3.046	0.382112	18.022	-3.67112	0.311242	17.9893	-4.28417	0.304819	17.8839	-4.28417	0.304819	17.8839	-4.58943	0.377928
s2003-38	n	AS-3	asymmetric	1	L-side	-3.32733	0.53115	11.8936	-3.56556	0.884904	13.2504	-5.79717	4.66995	14.8605	-5.93294	4.41848	14.9636	-6.3696	4.11217	15.2454	-6.60879	3.76474	15.4702	-6.74653	3.46442	15.6256	-6.81963	3.21181	15.7291	-6.81963	3.21181	15.7291	-6.82958	2.82576	15.7626	-6.78162	2.36487	15.7572	-6.6881	1.83836	15.7131	-6.63812	1.22157	15.6479	-6.63812	1.22157	15.6479	-6.58964	0.87163
s2003-38	n	AS-3	asymmetric	2	L-side	-3.31544	0.553671	11.8782	-3.57175	0.882733	13.2478	-5.76813	4.68393	14.8548	-5.84933	4.51711	14.9255	-6.37355	4.02141	15.3213	-6.71002	3.55482	15.5993	-6.83013	3.11194	15.747	-6.8376	2.72034	15.8053	-6.8376	2.72034	15.8053	-6.74196	2.21861	15.76	-6.68185	1.74818	15.7026	-6.64516	1.3123	15.6291	-6.61434	0.914745	15.5384	-6.61434	0.914745	15.5384	-6.58922	0.681164
s2003-38	n	AS-3	asymmetric	1	R-side	-2.86684	0.661831	11.9432	-2.93675	1.04697	13.3874	-2.63596	5.35285	15.2158	-2.37781	5.1833	15.2932	-1.73464	4.98678	15.7066	-1.35891	4.66458	16.0094	-1.13268	4.37352	16.1746	-0.993688	4.12398	16.2052	-0.993688	4.12398	16.2052	-0.840142	3.71528	16.2193	-0.69881	3.30034	16.1926	-0.591622	2.86285	16.1451	-0.519418	2.40235	16.0747	-0.519418	2.40235	16.0747	-0.447954	2.02678
s2003-38	n	AS-3	asymmetric	2	R-side	-2.86813	0.666954	11.9414	-2.9191	1.04219	13.3442	-2.64976	5.36033	15.2436	-2.42804	5.19484	15.2724	-1.73567	4.98248	15.7159	-1.33543	4.63124	16.0383	-1.10695	4.32355	16.1941	-0.966317	4.08004	16.2249	-0.966317	4.08004	16.2249	-0.804777	3.61273	16.2348	-0.650251	3.1325	16.2049	-0.559491	2.6306	16.1243	-0.434159	2.11593	16.0055	-0.434159	2.11593	16.0055	-0.471192	1.81761
5-2014	h	AS-8	asymmetric	1	L-side	-10.1905	6.74827	9.32249	-9.83567	6.63613	10.2955	-7.30435	4.61364	11.1434	-7.21274	4.86661	11.2383	-6.78923	5.13428	11.3657	-6.53733	5.4132	11.4959	-6.42481	5.66961	11.5971	-6.40247	5.90538	11.6556	-6.40247	5.90538	11.6556	-6.50033	6.2745	11.7082	-6.66948	6.61121	11.7426	-6.8743	6.92638	11.7325	-7.13963	7.20923	11.6943	-7.13963	7.20923	11.6943	-7.3548	7.37688
5-2014	h	AS-8	asymmetric	2	L-side	-10.1701	6.72299	9.31207	-9.84549	6.63203	10.2597	-7.28582	4.63186	11.1485	-7.23584	4.881	11.2119	-6.77536	5.14462	11.3763	-6.51985	5.438	11.518	-6.41166	5.72057	11.6155	-6.42447	5.99189	11.6563	-6.42447	5.99189	11.6563	-6.5932	6.45317	11.7254	-6.79713	6.83831	11.7373	-7.05737	7.13296	11.7175	-7.34265	7.35917	11.6337	-7.34265	7.35917	11.6337	-7.49619	7.46021
5-2014	h	AS-8	asymmetric	1	R-side	-10.3971	6.48812	9.32078	-10.3057	6.3226	10.3879	-9.98354	3.13534	11.3288	-10.2392	3.20121	11.4353	-10.6799	2.99872	11.7246	-11.0448	3.01653	11.9702	-11.3426	3.15157	12.1212	-11.5809	3.41488	12.195	-11.5809	3.41488	12.195	-11.7396	3.66505	12.258	-11.8824	3.99798	12.2717	-12.0233	4.41124	12.2326	-12.1139	4.91599	12.1505	-12.1139	4.91599	12.1505	-12.0876	5.07731
5-2014	h	AS-8	asymmetric	2	R-side	-10.4	6.51363	9.32185	-10.3119	6.31906	10.4	-10.0051	3.13418	11.3155	-10.2551	3.21759	11.4228	-10.6017	3.01666	11.6602	-10.9256	2.99808	11.8773	-11.2447	3.10017	12.0472	-11.5403	3.36346	12.1837	-11.5403	3.36346	12.1837	-11.7675	3.73031	12.2595	-11.9239	4.14182	12.2726	-12.0721	4.5793	12.2242	-12.0918	5.06406	12.1041	-12.0918	5.06406	12.1041	-12.0557	5.20413
6-2014	h	AS-8	asymmetric	1	L-side	-8.25393	7.50802	10.0263	-8.12399	7.32312	11.2826	-6.05467	4.56022	12.1604	-5.97588	4.77014	12.2959	-5.45259	4.88874	12.618	-5.08655	5.06242	12.882	-4.85578	5.27585	13.0799	-4.78981	5.54653	13.216	-4.78981	5.54653	13.216	-4.87519	6.02535	13.3059	-5.00371	6.48085	13.3257	-5.1925	6.91105	13.2881	-5.45309	7.30393	13.2124	-5.45309	7.30393	13.2124	-5.60545	7.5071
6-2014	h	AS-8	asymmetric	2	L-side	-8.25029	7.50804	10.0263	-8.13941	7.33797	11.2251	-6.07489	4.55462	12.1515	-5.98497	4.77198	12.2812	-5.59323	4.84037	12.5295	-5.25095	4.96479	12.7575	-4.96679	5.16518	12.9752	-4.79015	5.48618	13.1781	-4.79015	5.48618	13.1781	-4.84803	5.91704	13.3044	-4.96797	6.38388	13.3305	-5.19023	6.88297	13.2868	-5.5324	7.39844	13.1875	-5.5324	7.39844	13.1875	-5.70585	7.60017
6-2014	h	AS-8	asymmetric	1	R-side	-8.52925	7.47305	10.1003	-8.67396	7.07013	11.1555	-9.26584	3.56029	11.9572	-9.41947	3.67462	12.078	-9.85508	3.61057	12.3988	-10.2275	3.61149	12.661	-10.5146	3.74807	12.8786	-10.7391	3.96481	13.0453	-10.7391	3.96481	13.0453	-10.9314	4.37972	13.1902	-11.0452	4.84288	13.2599	-11.1164	5.35306	13.2521	-11.0446	5.91098	13.1745	-11.0446	5.91098	13.1745	-10.9375	6.15872
6-2014	h	AS-8	asymmetric	2	R-side	-8.53239	7.48363	10.1018	-8.66424	7.0625	11.1905	-9.3022	3.56675	11.9466	-9.38356	3.67111	12.032	-9.81805	3.61166	12.3365	-10.1754	3.61194	12.589	-10.4374	3.70864	12.7989	-10.6384	3.83352	12.9483	-10.6384	3.83352	12.9483	-10.9154	4.33481	13.1482	-11.0512	4.87593	13.2501	-11.1092	5.45087	13.2532	-10.9924	6.04967	13.1462	-10.9924	6.04967	13.1462	-10.9112	6.2117
9-2014	h	AS-8	asymmetric	1	L-side	-9.07625	4.06584	10.8443	-8.94674	4.52771	11.8344	-7.35439	7.6166	11.7382	-7.59359	7.57584	11.8281	-7.8065	8.08159	11.8921	-8.0899	8.36916	12.0969	-8.31283	8.61878	12.267	-8.55095	8.7143	12.4628	-8.55095	8.7143	12.4628	-9.0464	8.46865	12.7299	-9.45861	8.11762	12.9117	-9.8045	7.67697	13.0091	-10.033	7.09867	13.0193	-10.033	7.09867	13.0193	-10.0659	6.94602
9-2014	h	AS-8	asymmetric	2	L-side	-9.07118	4.0586	10.8414	-8.95143	4.55187	11.8471	-7.36793	7.61441	11.7317	-7.66526	7.67645	11.8314	-7.9009	8.08243	11.9629	-8.11709	8.39439	12.1028	-8.31852	8.60477	12.2586	-8.50186	8.72705	12.4204	-8.50186	8.72705	12.4204	-9.00467	8.47651	12.6848	-9.41899	8.16033	12.8698	-9.74953	7.77579	12.9736	-9.97372	7.30871	13.0106	-9.97372	7.30871	13.0106	-10.038	7.07697
9-2014	h	AS-8	asymmetric	1	R-side	-8.85522	3.7884	10.8235	-8.44723	4.07701	11.9393	-5.05332	5.35596	12.1989	-5.09114	5.23644	12.3626	-4.74806	4.81685	12.7743	-4.50881	4.46322	13.075	-4.50419	4.17802	13.3078	-4.61728	3.9446	13.4501	-4.61728	3.9446	13.4501	-4.97195	3.63953	13.6807	-5.34089	3.35615	13.8267	-5.72975	3.09368	13.8867	-6.16451	2.89576	13.8644	-6.16451	2.89576	13.8644	-6.42147	2.83859
9-2014	h	AS-8	asymmetric	2	R-side	-8.79322	3.82238	10.8159	-8.43643	4.08153	11.9645	-5.04503	5.35806	12.2192	-5.13746	5.1632	12.3447	-4.72483	4.77898	12.6984	-4.53205	4.44945	13.0278	-4.52023	4.16469	13.2912	-4.66271	3.90075	13.4816	-4.66271	3.90075	13.4816	-5.03961	3.58755	13.7025	-5.41184	3.30607	13.836	-5.78771	3.06969	13.8842	-6.17808	2.89388	13.856	-6.17808	2.89388	13.856	-6.4089	2.84158
1-2014	h	AS-8	sym	1	L-side	-6.23737	11.4429	11.817	-6.20548	10.8209	12.9314	-7.34528	6.88092	12.6827	-7.14005	6.96714	12.8334	-6.58733	6.56959	13.0888	-6.1124	6.28359	13.2925	-5.71454	6.20439	13.5129	-5.39314	6.36039	13.7385	-5.39314	6.36039	13.7385	-5.12446	6.61621	13.944	-4.85699	6.92677	14.1023	-4.61745	7.31006	14.2254	-4.37732	7.75284	14.3077	-4.37732	7.75284	14.3077	-4.32616	8.17838
1-2014	h	AS-8	sym	2	L-side	-6.24712	11.4604	11.8204	-6.18456	10.7553	13.0275	-7.34853	6.88233	12.682	-7.09536	6.94074	12.8519	-6.60212	6.58955	13.0687	-6.20321	6.33237	13.2511	-5.87423	6.22211	13.4197	-5.62551	6.22799	13.5672	-5.62551	6.22799	13.5672	-5.18777	6.55188	13.8862	-4.82737	6.97606	14.1261	-4.54266	7.49149	14.2845	-4.30862	8.09702	14.3606	-4.30862	8.09702	14.3606	-4.3203	8.44789
1-2014	h	AS-8	sym	1	R-side	-6.58405	11.6816	11.781	-6.89535	11.427	13.0013	-10.3514	9.10433	13.2224	-10.3338	9.46628	13.4754	-10.75	9.73839	13.7333	-11.02	9.99244	14.0202	-11.1332	10.2074	14.3247	-11.1985	10.4623	14.5662	-11.1985	10.4623	14.5662	-11.033	10.8783	14.8648	-10.7482	11.2893	15.0539	-10.3399	11.6922	15.1344	-9.80843	12.0857	15.1066	-9.80843	12.0857	15.1066	-9.55187	12.2024
1-2014	h	AS-8	sym	2	R-side	-6.57938	11.6882	11.7835	-6.85495	11.4026	12.9502	-10.3522	9.10777	13.2224	-10.2589	9.40436	13.4528	-10.8461	9.77145	13.8318	-11.0997	10.1071	14.2129	-11.1821	10.4262	14.5185	-11.1019	10.7431	14.7699	-11.1019	10.7431	14.7699	-10.7701	11.1881	14.9837	-10.4531	11.5949	15.1114	-10.0791	11.895	15.1509	-9.69717	12.1518	15.1079	-9.69717	12.1518	15.1079	-9.48168	12.2236
2-2014	h	AS-8	sym	1	L-side	-5.80384	7.60578	10.3022	-6.45419	7.43578	11.5081	-9.65982	9.27397	11.9705	-9.61524	9.08828	12.053	-10.2123	8.60148	12.1703	-10.5223	8.18081	12.3011	-10.6588	7.85612	12.3792	-10.584	7.61746	12.4266	-10.584	7.61746	12.4266	-10.4368	7.23953	12.4916	-10.2178	6.9087	12.5289	-9.9438	6.61562	12.5202	-9.65743	6.30917	12.4664	-9.65743	6.30917	12.4664	-9.4212	6.12347
2-2014	h	AS-8	sym	2	L-side	-5.82255	7.595	10.3086	-6.4055	7.45291	11.4916	-9.65437	9.27477	11.965	-9.62731	9.04886	12.0644	-10.1037	8.68785	12.1515	-10.4259	8.35657	12.2366	-10.5749	8.05232	12.3263	-10.609	7.78367	12.3998	-10.609	7.78367	12.3998	-10.4487	7.29417	12.4801	-10.1677	6.84941	12.5163	-9.78495	6.44671	12.5042	-9.31028	6.06849	12.4412	-9.31028	6.06849	12.4412	-9.09251	5.9686
2-2014	h	AS-8	sym	1	R-side	-5.60589	7.82542	10.3576	-5.88434	7.87787	11.708	-6.73141	11.1601	12.8152	-6.53656	10.9945	12.9536	-6.1508	11.3346	13.3168	-5.78783	11.4869	13.6137	-5.45274	11.4087	13.8707	-5.14126	11.1218	14.0777	-5.14126	11.1218	14.0777	-4.89229	10.769	14.1435	-4.65715	10.4101	14.1473	-4.4469	10.026	14.0967	-4.30793	9.60027	14.0037	-4.30793	9.60027	14.0037	-4.2782	9.3716
2-2014	h	AS-8	sym	2	R-side	-5.59587	7.80375	10.3589	-5.84746	7.88435	11.6965	-6.73156	11.1683	12.8399	-6.54276	11.0092	12.9618	-6.20743	11.2902	13.2396	-5.88587	11.4572	13.4841	-5.58938	11.4583	13.731	-5.31404	11.3113	13.9682	-5.31404	11.3113	13.9682	-5.01085	10.9506	14.1092	-4.73235	10.5225	14.1516	-4.45246	10.035	14.0975	-4.27546	9.43278	13.9445	-4.27546	9.43278	13.9445	-4.26076	9.23724
3-2014	h	AS-8	sym	1	L-side	-10.4299	5.99808	10.7686	-10.35	6.41662	11.9306	-11.4109	9.68503	12.4988	-11.5251	9.5369	12.5922	-11.9384	9.54158	12.8392	-12.2697	9.46759	13.0943	-12.5031	9.30795	13.3584	-12.706	9.09905	13.6114	-12.706	9.09905	13.6114	-12.7834	8.72623	13.8129	-12.7645	8.26975	13.9061	-12.6952	7.7199	13.9046	-12.5348	7.08807	13.798	-12.5348	7.08807	13.798	-12.461	6.91508
3-2014	h	AS-8	sym	2	L-side	-10.4447	5.99316	10.7838	-10.342	6.41104	11.918	-11.3872	9.69842	12.4937	-11.5955	9.53418	12.6395	-12.2327	9.49309	13.0828	-12.5849	9.26152	13.4707	-12.7441	8.94606	13.7304	-12.7892	8.53852	13.8591	-12.7892	8.53852	13.8591	-12.7351	8.10222	13.8858	-12.6966	7.70201	13.8741	-12.6198	7.34655	13.8472	-12.5166	7.03428	13.7993	-12.5166	7.03428	13.7993	-12.4263	6.82373
3-2014	h	AS-8	sym	1	R-side	-10.088	5.88153	10.7551	-9.74465	6.23015	12.0127	-8.16709	9.29749	12.184	-8.05661	9.12531	12.2405	-7.5876	9.10474	12.5419	-7.16286	9.03874	12.7634	-6.88404	8.82597	12.9911	-6.70538	8.50723	13.1945	-6.70538	8.50723	13.1945	-6.72844	8.0825	13.3322	-6.78807	7.66202	13.4053	-6.89956	7.25134	13.4105	-7.0158	6.83375	13.3576	-7.0158	6.83375	13.3576	-7.1653	6.56161
3-2014	h	AS-8	sym	2	R-side	-10.1259	5.83989	10.7691	-9.78036	6.23603	11.9708	-8.1412	9.28792	12.1907	-8.06887	9.13408	12.2348	-7.59089	9.10371	12.531	-7.1532	9.00221	12.7464	-6.85059	8.76649	12.9968	-6.69776	8.40039	13.2541	-6.69776	8.40039	13.2541	-6.74152	7.94981	13.3651	-6.82443	7.49626	13.4155	-6.9672	7.04112	13.4043	-7.13827	6.57899	13.3264	-7.13827	6.57899	13.3264	-7.30806	6.41997
4-2014	h	AS-8	sym	1	L-side	-8.21198	9.21445	10.2863	-8.05051	8.66455	11.5515	-8.82084	5.18623	12.1493	-8.60632	5.30531	12.281	-8.26694	5.01796	12.4582	-7.91839	4.82606	12.612	-7.56754	4.79967	12.7925	-7.19394	4.86185	12.9514	-7.19394	4.86185	12.9514	-6.77651	5.32225	13.0801	-6.48173	5.7592	13.1492	-6.28262	6.16099	13.1532	-6.18437	6.5297	13.0925	-6.18437	6.5297	13.0925	-6.14482	6.79773
4-2014	h	AS-8	sym	2	L-side	-8.19673	9.19762	10.2888	-8.15596	8.80843	11.2303	-8.82705	5.18667	12.1472	-8.59156	5.30316	12.2848	-8.27259	5.01572	12.4667	-7.92508	4.82143	12.6284	-7.53234	4.80594	12.8104	-7.09818	4.93116	12.9974	-7.09818	4.93116	12.9974	-6.80316	5.26638	13.1108	-6.52622	5.67287	13.1584	-6.27302	6.17186	13.1428	-6.1415	6.80045	13.0595	-6.1415	6.80045	13.0595	-6.15303	6.95406
4-2014	h	AS-8	sym	1	R-side	-8.54031	9.27882	10.3228	-8.71652	9.09053	11.5332	-11.6387	7.04304	12.1134	-11.618	7.32596	12.2815	-12.0616	7.59429	12.5525	-12.3309	7.8531	12.8066	-12.4228	8.09631	13.016	-12.4484	8.30653	13.1666	-12.4484	8.30653	13.1666	-12.3471	8.63963	13.3222	-12.1358	9.01906	13.4199	-11.7893	9.43917	13.4622	-11.2927	9.87289	13.4395	-11.2927	9.87289	13.4395	-11.087	9.9829
4-2014	h	AS-8	sym	2	R-side	-8.52291	9.30416	10.3401	-8.64741	9.11454	11.389	-11.6272	7.04376	12.0984	-11.6106	7.30888	12.277	-12.0231	7.54897	12.5425	-12.3047	7.81224	12.7872	-12.4235	8.1231	13.0291	-12.4124	8.46289	13.26	-12.4124	8.46289	13.26	-12.1791	8.92971	13.3847	-11.8786	9.34241	13.4432	-11.5092	9.70213	13.4349	-11.0562	9.99341	13.3611	-11.0562	9.99341	13.3611	-10.892	10.0533
7-2014	h	AS-8	sym	1	L-side	-8.42866	11.6063	9.95302	-8.28698	11.0304	10.8896	-8.32188	7.81069	10.7535	-8.05031	7.92357	10.847	-7.56809	7.68807	10.9346	-7.15096	7.62235	11.0577	-6.80641	7.71252	11.187	-6.51002	7.90902	11.3316	-6.51002	7.90902	11.3316	-6.33419	8.22966	11.4337	-6.21085	8.57983	11.5049	-6.1363	8.9606	11.5418	-6.12647	9.37129	11.5563	-6.12647	9.37129	11.5563	-6.16849	9.54516
7-2014	h	AS-8	sym	2	L-side	-8.4143	11.6252	9.971	-8.31007	11.076	10.8286	-8.32607	7.81716	10.7508	-8.0117	7.89246	10.8508	-7.5924	7.7006	10.9231	-7.2224	7.63445	11.0256	-6.91052	7.67313	11.132	-6.64146	7.79113	11.2421	-6.64146	7.79113	11.2421	-6.43437	8.06657	11.3833	-6.25903	8.43127	11.4754	-6.15766	8.92207	11.5294	-6.15915	9.52144	11.5549	-6.15915	9.52144	11.5549	-6.21057	9.70861
7-2014	h	AS-8	sym	1	R-side	-8.73109	11.7094	9.95092	-8.84886	11.3036	10.9721	-10.915	8.97906	11.4438	-10.9331	9.08105	11.5375	-11.25	9.26935	11.8068	-11.5723	9.39941	12.0155	-11.7478	9.58024	12.2077	-11.8496	9.75616	12.3562	-11.8496	9.75616	12.3562	-11.8215	10.1532	12.5666	-11.678	10.53	12.7114	-11.4679	10.8928	12.7892	-11.1866	11.2451	12.7993	-11.1866	11.2451	12.7993	-10.9799	11.4151
7-2014	h	AS-8	sym	2	R-side	-8.72879	11.7173	9.95918	-8.82632	11.3237	10.9117	-10.9283	8.98851	11.4548	-10.9945	9.18303	11.6162	-11.3246	9.3266	11.8422	-11.599	9.43611	11.9965	-11.7322	9.57816	12.1761	-11.8158	9.68318	12.3112	-11.8158	9.68318	12.3112	-11.8079	10.2008	12.5841	-11.6269	10.6396	12.7483	-11.3729	10.9833	12.8158	-11.0968	11.3279	12.7898	-11.0968	11.3279	12.7898	-10.9574	11.4399
8-2014	h	AS-8	sym	1	L-side	-8.08371	3.72576	10.6108	-7.92085	4.41577	11.704	-6.19751	7.36271	11.5962	-6.41069	7.41472	11.6995	-6.85048	7.98039	11.9159	-7.25442	8.23487	12.1439	-7.56647	8.24259	12.3194	-7.80874	8.18096	12.4239	-7.80874	8.18096	12.4239	-8.16263	8.05002	12.5113	-8.44361	7.83538	12.6033	-8.69475	7.57512	12.6695	-8.94615	7.26932	12.7042	-8.94615	7.26932	12.7042	-9.04168	7.02491
8-2014	h	AS-8	sym	2	L-side	-8.04796	3.75089	10.5868	-7.91063	4.3444	11.6488	-6.14868	7.34562	11.6165	-6.46674	7.42252	11.6858	-6.73679	7.82539	11.7674	-6.98221	8.09241	11.9152	-7.20802	8.21851	12.0852	-7.45857	8.26632	12.261	-7.45857	8.26632	12.261	-7.98335	8.08766	12.4934	-8.39051	7.88487	12.5676	-8.73124	7.56627	12.6598	-8.98846	7.16243	12.7112	-8.98846	7.16243	12.7112	-9.08348	6.9023
8-2014	h	AS-8	sym	1	R-side	-7.81048	3.57513	10.6543	-7.38379	3.98079	11.8864	-4.11897	4.87759	11.9937	-4.17527	4.66168	12.1779	-3.82218	4.34711	12.5561	-3.70185	4.03801	12.9189	-3.74958	3.72689	13.2302	-4.03601	3.43822	13.5148	-4.03601	3.43822	13.5148	-4.40107	3.20852	13.6638	-4.73062	2.98271	13.7565	-5.05979	2.83275	13.7954	-5.36941	2.70812	13.7792	-5.36941	2.70812	13.7792	-5.59075	2.68064
8-2014	h	AS-8	sym	2	R-side	-7.83036	3.57482	10.6577	-7.39734	3.97785	11.8606	-4.11568	4.84312	11.9976	-4.18033	4.66712	12.1719	-3.85618	4.38159	12.4754	-3.7337	4.12536	12.8028	-3.69907	3.87671	13.0836	-3.81694	3.64523	13.3379	-3.81694	3.64523	13.3379	-4.09418	3.39218	13.5368	-4.44423	3.17921	13.6716	-4.81651	2.94615	13.7552	-5.23669	2.7422	13.7872	-5.23669	2.7422	13.7872	-5.4903	2.70407
n1	h	NO-1	asymmetric	1	L-side	-0.450979	3.25365	12.8056	-0.708212	2.94404	13.6817	-3.74291	2.34345	14.2231	-3.68745	2.14111	14.2684	-3.76297	1.77839	14.2626	-3.82422	1.43837	14.2464	-3.81303	1.13023	14.3214	-3.78774	0.841259	14.4003	-3.78774	0.841259	14.4003	-3.53262	0.596722	14.4887	-3.22505	0.445106	14.5703	-2.87516	0.360424	14.6179	-2.47915	0.349544	14.6382	-2.47915	0.349544	14.6382	-2.11746	0.34445
n1	h	NO-1	asymmetric	2	L-side	-0.470643	3.25426	12.7984	-0.737817	2.95977	13.7271	-3.74144	2.35807	14.236	-3.71151	2.12914	14.2816	-3.78622	1.80033	14.2693	-3.84471	1.48364	14.2654	-3.83333	1.17927	14.3229	-3.80419	0.882276	14.3931	-3.80419	0.882276	14.3931	-3.49514	0.569885	14.5034	-3.07322	0.402638	14.6012	-2.55861	0.32934	14.6445	-1.94536	0.377422	14.6556	-1.94536	0.377422	14.6556	-1.74157	0.455132
n1	h	NO-1	asymmetric	1	R-side	-0.393209	3.58395	12.8316	-0.633783	3.43461	13.8903	-3.02879	5.16847	15.0457	-2.87441	5.17201	15.1481	-2.71052	5.41674	15.3723	-2.57861	5.67725	15.5949	-2.40335	5.86428	15.8436	-2.17764	5.98039	16.1086	-2.17764	5.98039	16.1086	-2.0185	5.9747	16.2013	-1.77823	5.90361	16.2642	-1.45737	5.79721	16.2964	-1.05331	5.65044	16.2965	-1.05331	5.65044	16.2965	-0.747781	5.43148
n1	h	NO-1	asymmetric	2	R-side	-0.384918	3.58673	12.8349	-0.615645	3.44695	13.885	-3.02678	5.17313	15.0504	-2.81041	5.19054	15.1954	-2.67762	5.54652	15.4782	-2.49864	5.78528	15.747	-2.2964	5.94415	15.9958	-2.03668	5.97041	16.2167	-2.03668	5.97041	16.2167	-1.6087	5.85804	16.2901	-1.23982	5.73026	16.3212	-0.935245	5.55808	16.2947	-0.686417	5.36155	16.2212	-0.686417	5.36155	16.2212	-0.550387	5.24044
n3	h	NO-1	asymmetric	1	L-side	-3.3795	3.77634	9.77549	-3.10773	3.49693	10.5083	-0.210118	4.09295	11.451	-0.439359	4.18861	11.5791	-0.392641	4.53886	11.906	-0.421932	4.77815	12.185	-0.498115	4.93684	12.3969	-0.617159	5.024	12.5416	-0.617159	5.024	12.5416	-0.844702	5.09759	12.6828	-1.13348	5.12487	12.7787	-1.48077	5.10462	12.8258	-1.89322	5.07156	12.8287	-1.89322	5.07156	12.8287	-2.20039	4.99664
n3	h	NO-1	asymmetric	2	L-side	-3.32001	3.78405	9.72756	-2.96296	3.47743	10.7897	-0.216173	4.09873	11.4485	-0.337181	4.16725	11.6793	-0.382854	4.54855	12.013	-0.445303	4.84311	12.273	-0.569515	4.99227	12.4914	-0.717485	5.06201	12.6418	-0.717485	5.06201	12.6418	-1.06378	5.12222	12.7616	-1.45043	5.10869	12.8154	-1.872	5.07011	12.8088	-2.32255	4.96556	12.7383	-2.32255	4.96556	12.7383	-2.45776	4.92173
n3	h	NO-1	asymmetric	1	R-side	-3.46922	3.51923	9.65176	-3.14645	3.16262	10.5349	-0.483163	1.56062	10.6507	-0.726841	1.38866	10.6765	-0.768758	0.969283	10.7118	-0.885264	0.649231	10.7984	-1.04245	0.406172	10.8771	-1.23157	0.22671	10.9508	-1.23157	0.22671	10.9508	-1.62806	0.170385	11.0367	-1.98753	0.190934	11.1248	-2.30754	0.25081	11.189	-2.59386	0.350584	11.2248	-2.59386	0.350584	11.2248	-2.87176	0.492045
n3	h	NO-1	asymmetric	2	R-side	-3.36104	3.47029	9.59181	-3.13315	3.1528	10.5661	-0.501681	1.53645	10.6323	-0.641099	1.39727	10.7016	-0.763239	0.903636	10.7578	-0.953478	0.529563	10.8317	-1.21142	0.268121	10.923	-1.5486	0.147994	11.0465	-1.5486	0.147994	11.0465	-2.08685	0.198409	11.1646	-2.52291	0.309179	11.2322	-2.85174	0.478032	11.2508	-3.09925	0.66648	11.2028	-3.09925	0.66648	11.2028	-3.18956	0.80828
n7	h	NO-1	asymmetric	1	L-side	-3.17488	0.344977	9.89829	-3.38082	0.966238	10.6215	-3.15474	4.0946	10.4219	-3.38892	4.00756	10.506	-3.69661	4.1782	10.4748	-3.98431	4.28831	10.457	-4.25283	4.30845	10.5398	-4.51215	4.29538	10.6241	-4.51215	4.29538	10.6241	-4.75199	4.16274	10.6757	-4.94369	3.94353	10.7614	-5.12107	3.66233	10.8486	-5.25836	3.30855	10.9593	-5.25836	3.30855	10.9593	-5.32963	3.0019
n7	h	NO-1	asymmetric	2	L-side	-3.1736	0.351213	9.891	-3.38791	1.01732	10.6652	-3.13979	4.08782	10.4289	-3.39052	4.05446	10.5177	-3.70738	4.20987	10.4994	-4.03264	4.31629	10.4728	-4.36369	4.27629	10.5699	-4.71912	4.18547	10.6647	-4.71912	4.18547	10.6647	-5.03715	3.76982	10.802	-5.22723	3.40634	10.9297	-5.31659	3.1015	11.0141	-5.32559	2.85279	11.043	-5.32559	2.85279	11.043	-5.3294	2.65318
n7	h	NO-1	asymmetric	1	R-side	-2.87209	0.295463	10.0315	-3.07267	0.737547	10.8014	-0.852285	2.84328	11.445	-0.874934	2.67336	11.6833	-0.625305	2.54995	11.9633	-0.437199	2.4055	12.2076	-0.40643	2.25119	12.4422	-0.396451	2.05158	12.6454	-0.396451	2.05158	12.6454	-0.527192	1.79698	12.7938	-0.673675	1.55675	12.9015	-0.840592	1.33474	12.9698	-1.01716	1.12164	12.995	-1.01716	1.12164	12.995	-1.22903	0.925758
n7	h	NO-1	asymmetric	2	R-side	-2.83658	0.320664	10.0207	-3.06953	0.733863	10.7877	-0.8456	2.82998	11.4651	-0.89821	2.66418	11.6469	-0.639901	2.56096	11.9435	-0.436952	2.41278	12.2065	-0.405289	2.22253	12.463	-0.427178	1.97803	12.6895	-0.427178	1.97803	12.6895	-0.641312	1.61232	12.8893	-0.873286	1.30039	12.9982	-1.12215	1.04623	13.0158	-1.36123	0.819425	12.9507	-1.36123	0.819425	12.9507	-1.51798	0.749209
n8	h	NO-1	asymmetric	1	L-side	-3.22936	3.25894	12.3058	-2.90842	2.96316	13.0611	-1.74967	0.422563	12.9224	-1.52611	0.484415	12.9453	-0.988174	0.596731	12.9727	-0.605455	0.754092	13.0456	-0.380359	0.94702	13.157	-0.275987	1.17425	13.2652	-0.275987	1.17425	13.2652	-0.271915	1.40559	13.3782	-0.282576	1.64569	13.4425	-0.331713	1.88395	13.4883	-0.411412	2.12391	13.5055	-0.411412	2.12391	13.5055	-0.488682	2.4012
n8	h	NO-1	asymmetric	2	L-side	-3.20742	3.25771	12.3034	-2.87488	2.9632	13.0569	-1.74198	0.421867	12.9246	-1.61031	0.45411	12.948	-1.21458	0.567538	12.9689	-0.854164	0.653119	12.9662	-0.569592	0.810183	13.0579	-0.329447	0.985823	13.1891	-0.329447	0.985823	13.1891	-0.253392	1.33669	13.3699	-0.313831	1.72474	13.4658	-0.390827	2.13572	13.5361	-0.554194	2.55733	13.5439	-0.554194	2.55733	13.5439	-0.659323	2.64775
n8	h	NO-1	asymmetric	1	R-side	-3.59104	3.17732	12.488	-3.34721	2.86809	13.289	-4.27211	0.236477	13.7777	-4.31278	0.324159	13.8818	-4.58909	0.373914	14.2236	-4.82794	0.420702	14.5055	-4.96755	0.536503	14.7478	-5.0581	0.658245	14.9468	-5.0581	0.658245	14.9468	-5.03853	0.983584	15.1438	-4.9713	1.28496	15.2652	-4.90967	1.5517	15.3321	-4.85821	1.79374	15.3507	-4.85821	1.79374	15.3507	-4.74323	2.15975
n8	h	NO-1	asymmetric	2	R-side	-3.61492	3.18856	12.5084	-3.34531	2.87045	13.271	-4.27179	0.212567	13.7961	-4.31935	0.300003	13.9026	-4.55411	0.368816	14.1777	-4.78578	0.412681	14.4155	-4.92808	0.507531	14.6604	-5.03256	0.605322	14.8942	-5.03256	0.605322	14.8942	-5.00331	1.06728	15.1989	-4.91756	1.50851	15.3451	-4.74005	1.88517	15.3214	-4.71072	2.28116	15.2673	-4.71072	2.28116	15.2673	-4.63382	2.44448
n9	h	NO-1	asymmetric	1	L-side	-4.41874	4.04561	10.3217	-4.00784	3.99706	11.2847	-1.12866	2.16393	12.3526	-1.09933	2.55887	12.395	-0.604234	2.99755	12.6288	-0.392591	3.41767	12.8246	-0.390802	3.76099	12.9242	-0.47455	4.07	12.8971	-0.47455	4.07	12.8971	-0.586938	4.34879	12.9037	-0.727145	4.59563	12.8901	-0.90469	4.80202	12.8635	-1.08728	4.99543	12.8002	-1.08728	4.99543	12.8002	-1.31374	5.17849
n9	h	NO-1	asymmetric	2	L-side	-4.39128	4.01828	10.3073	-4.06314	3.97452	11.2333	-1.13259	2.16487	12.3315	-1.14389	2.42613	12.4034	-0.791959	2.76886	12.5627	-0.543271	3.09291	12.6974	-0.401298	3.39978	12.8084	-0.367929	3.69014	12.8955	-0.367929	3.69014	12.8955	-0.553219	4.26644	12.9152	-0.823191	4.7008	12.8896	-1.11389	5.01729	12.8122	-1.42485	5.23902	12.694	-1.42485	5.23902	12.694	-1.5957	5.31138
n9	h	NO-1	asymmetric	1	R-side	-4.72346	3.93836	10.4397	-4.46652	3.81942	11.3401	-3.91166	0.59887	12.7496	-4.0789	0.811976	12.8131	-4.54511	0.620957	13.1921	-4.94222	0.596673	13.4858	-5.27888	0.724391	13.6878	-5.53249	1.04083	13.8135	-5.53249	1.04083	13.8135	-5.60675	1.16877	13.838	-5.70001	1.37262	13.8302	-5.79204	1.66083	13.7991	-5.8751	2.03406	13.7473	-5.8751	2.03406	13.7473	-5.9281	2.31704
n9	h	NO-1	asymmetric	2	R-side	-4.66542	3.75604	10.4272	-4.43213	3.80481	11.3427	-3.86291	0.593903	12.7586	-4.11963	0.780507	12.8728	-4.48078	0.633483	13.1719	-4.80356	0.58777	13.4161	-5.08969	0.625321	13.6075	-5.33291	0.788884	13.7375	-5.33291	0.788884	13.7375	-5.59548	1.1494	13.8362	-5.7583	1.57457	13.8267	-5.87222	2.03269	13.7425	-5.9434	2.53458	13.5808	-5.9434	2.53458	13.5808	-5.90612	2.65436
n2	h	NO-1	sym	1	L-side	-4.35829	0.448607	10.8547	-4.44322	0.933037	12.0564	-5.15555	4.38787	12.6642	-5.33778	4.21384	12.7433	-5.84093	4.31457	12.9457	-6.22431	4.2994	13.1275	-6.45134	4.14186	13.2956	-6.64681	3.9754	13.4076	-6.64681	3.9754	13.4076	-6.8113	3.69211	13.5453	-6.91907	3.34097	13.6345	-6.98839	2.93373	13.6663	-7.05737	2.4669	13.6474	-7.05737	2.4669	13.6474	-7.006	2.18793
n2	h	NO-1	sym	2	L-side	-4.35519	0.470479	10.8409	-4.44223	0.939891	12.0693	-5.17182	4.36282	12.6448	-5.29334	4.20157	12.6981	-5.8032	4.30063	12.9162	-6.22889	4.27518	13.1087	-6.51251	4.0916	13.3322	-6.76566	3.79024	13.494	-6.76566	3.79024	13.494	-6.87673	3.42896	13.5911	-6.9735	3.04804	13.6436	-7.07023	2.63867	13.6458	-7.00563	2.20149	13.6364	-7.00563	2.20149	13.6364	-6.95415	1.81042
n2	h	NO-1	sym	1	R-side	-4.10708	0.413802	10.8122	-3.66272	0.77492	12.0968	-1.79368	3.65324	12.5451	-1.70159	3.43196	12.6293	-1.20215	3.35443	12.7439	-0.812336	3.21083	12.8893	-0.550913	2.99594	13.0798	-0.362422	2.7248	13.2732	-0.362422	2.7248	13.2732	-0.348506	2.43822	13.3671	-0.406245	2.12432	13.4296	-0.482704	1.77733	13.4537	-0.5913	1.39812	13.4404	-0.5913	1.39812	13.4404	-0.727754	0.956864
n2	h	NO-1	sym	2	R-side	-4.10493	0.441475	10.8082	-3.72395	0.709345	11.9635	-1.73012	3.69696	12.6285	-1.66727	3.55182	12.7037	-1.07778	3.32056	12.8972	-0.606519	3.10016	13.0614	-0.39744	2.75234	13.2345	-0.353851	2.34656	13.3976	-0.353851	2.34656	13.3976	-1.04815	1.8847	13.9633	-0.585735	1.31683	13.4647	-0.727403	0.978078	13.4414	-0.887295	0.757001	13.3823	-0.887295	0.757001	13.3823	-1.02151	0.554541
n4	h	NO-1	sym	1	L-side	-3.65227	0.370319	10.9861	-3.41884	0.693924	12.1122	-5.32498	3.63918	12.9894	-5.3687	3.46762	13.1789	-5.8498	3.36285	13.6953	-6.12419	3.21183	14.122	-6.19817	3.00947	14.4426	-6.18431	2.75578	14.6297	-6.18431	2.75578	14.6297	-6.08159	2.43975	14.7247	-5.95117	2.12791	14.7404	-5.80842	1.81959	14.6927	-5.72362	1.4698	14.624	-5.72362	1.4698	14.624	-5.62083	1.15912
n4	h	NO-1	sym	2	L-side	-3.64862	0.357651	10.9915	-3.43659	0.68962	12.1184	-5.33499	3.64314	13.0142	-5.36181	3.54297	13.1795	-5.79646	3.41286	13.7303	-6.09714	3.261	14.1583	-6.19164	3.01309	14.4465	-6.18448	2.76568	14.6297	-6.18448	2.76568	14.6297	-6.05145	2.38807	14.7476	-5.87129	1.99401	14.7238	-5.72075	1.55731	14.6725	-5.59127	1.07418	14.5754	-5.59127	1.07418	14.5754	-5.46843	0.847596
n4	h	NO-1	sym	1	R-side	-3.36636	0.48919	10.912	-3.06501	0.897653	12.0093	-2.2966	4.46593	12.1606	-2.09491	4.29243	12.2497	-1.54695	4.43148	12.3987	-1.08983	4.44421	12.5046	-0.774038	4.26247	12.6776	-0.528861	3.95004	12.8085	-0.528861	3.95004	12.8085	-0.441294	3.60385	12.8495	-0.390526	3.24687	12.8922	-0.365142	2.87858	12.916	-0.354361	2.49797	12.9006	-0.354361	2.49797	12.9006	-0.371756	2.23563
n4	h	NO-1	sym	2	R-side	-3.33836	0.469489	10.9362	-3.02495	0.86196	12.0057	-2.26545	4.43226	12.157	-2.13798	4.34245	12.2628	-1.48603	4.4604	12.384	-1.01747	4.42363	12.5409	-0.751401	4.23796	12.7173	-0.540448	4.00174	12.8142	-0.540448	4.00174	12.8142	-0.398674	3.42704	12.875	-0.370429	2.93202	12.9224	-0.338978	2.53459	12.9183	-0.374998	2.2301	12.8914	-0.374998	2.2301	12.8914	-0.411377	2.00994
n5	h	NO-1	sym	1	L-side	-3.74138	4.78435	11.812	-3.53925	4.43696	13.0963	-0.666284	3.36081	13.7829	-0.80592	3.50626	13.7594	-0.423821	3.91454	14.0608	-0.287792	4.2513	14.3711	-0.275933	4.52446	14.6061	-0.393773	4.75633	14.7837	-0.393773	4.75633	14.7837	-0.634739	4.97893	14.883	-0.883816	5.17374	14.9512	-1.13874	5.34462	14.9886	-1.3929	5.5044	14.9943	-1.3929	5.5044	14.9943	-1.66519	5.64008
n5	h	NO-1	sym	2	L-side	-3.72119	4.75713	11.7897	-3.57276	4.5413	13.0117	-0.668339	3.38222	13.7935	-0.813129	3.48826	13.755	-0.526872	3.78395	13.9542	-0.351334	4.07939	14.1859	-0.293337	4.37122	14.4486	-0.314881	4.67427	14.7295	-0.314881	4.67427	14.7295	-0.694352	5.01818	14.8911	-1.06298	5.28669	14.9822	-1.39395	5.50736	15.0044	-1.69933	5.66425	14.9574	-1.69933	5.66425	14.9574	-1.89901	5.70271
n5	h	NO-1	sym	1	R-side	-4.00303	4.55086	11.8052	-3.86699	3.963	13.0596	-2.62366	1.19235	13.0599	-2.82696	1.21548	13.1258	-3.1863	0.770403	13.2443	-3.52398	0.526813	13.4268	-3.82696	0.404993	13.5723	-4.09631	0.440602	13.7217	-4.09631	0.440602	13.7217	-4.31187	0.573581	13.8249	-4.54679	0.778938	13.9218	-4.79946	1.05837	14.0117	-5.09536	1.39433	14.0859	-5.09536	1.39433	14.0859	-5.2685	1.74299
n5	h	NO-1	sym	2	R-side	-3.96786	4.48574	11.7845	-3.91235	4.13467	12.8317	-2.63557	1.21617	13.0386	-2.81406	1.19599	13.1401	-3.11379	0.840162	13.2308	-3.42571	0.590664	13.3521	-3.74313	0.465435	13.5247	-4.08504	0.43234	13.7185	-4.08504	0.43234	13.7185	-4.43608	0.674543	13.881	-4.7437	0.978467	13.9949	-5.01636	1.33746	14.0588	-5.26483	1.74953	14.0621	-5.26483	1.74953	14.0621	-5.32295	1.94853
n6	h	NO-1	sym	1	L-side	-0.517924	2.1348	12.1731	-0.826398	2.45173	13.2098	-4.42387	1.91374	14.5067	-4.23704	1.78641	14.5979	-4.38906	1.3276	15.1092	-4.3067	0.992334	15.5377	-4.09801	0.718832	15.8556	-3.70555	0.549946	16.0684	-3.70555	0.549946	16.0684	-3.34807	0.526184	16.2073	-2.9594	0.511845	16.2731	-2.5401	0.515507	16.2719	-2.08855	0.513891	16.1861	-2.08855	0.513891	16.1861	-1.79544	0.534372
n6	h	NO-1	sym	2	L-side	-0.588377	2.11842	12.1705	-0.84617	2.4594	13.3287	-4.40438	1.91703	14.4822	-4.23817	1.80169	14.5824	-4.3267	1.38505	14.9652	-4.3095	1.06278	15.3242	-4.18118	0.85792	15.6577	-3.99904	0.656397	15.9406	-3.99904	0.656397	15.9406	-3.3922	0.5353	16.2089	-2.81571	0.504289	16.3185	-2.28631	0.528596	16.2806	-1.78177	0.528281	16.1089	-1.78177	0.528281	16.1089	-1.57364	0.601314
n6	h	NO-1	sym	1	R-side	-0.53394	2.46565	11.9906	-0.738355	2.94774	13.1858	-3.75848	5.12341	13.415	-3.53609	5.18546	13.4554	-3.48489	5.83303	13.5935	-3.32431	6.31575	13.7612	-3.05992	6.61905	13.9686	-2.71203	6.82773	14.128	-2.71203	6.82773	14.128	-2.3514	6.85172	14.2472	-1.97843	6.81698	14.3216	-1.60034	6.69303	14.3914	-1.20174	6.51257	14.4145	-1.20174	6.51257	14.4145	-0.890445	6.33393
n6	h	NO-1	sym	2	R-side	-0.527376	2.45652	11.9953	-0.72929	2.90876	13.1189	-3.7601	5.14587	13.4201	-3.53694	5.2601	13.5053	-3.4716	5.92742	13.6432	-3.28122	6.40612	13.824	-2.98423	6.68754	14.0251	-2.58872	6.85301	14.2148	-2.58872	6.85301	14.2148	-2.08217	6.83043	14.306	-1.62208	6.70631	14.3735	-1.20785	6.51802	14.4143	-0.828277	6.27221	14.4084	-0.828277	6.27221	14.4084	-0.615665	6.05621
11-2013	e	NO-10	sym	1	L-side	-7.04886	7.64397	12.4448	-6.79887	7.58073	13.0935	-4.35452	6.33458	13.1651	-4.37638	6.4247	13.164	-4.05467	6.81151	13.2728	-3.84987	7.13024	13.3596	-3.82135	7.40451	13.4513	-3.89172	7.61969	13.5204	-3.89172	7.61969	13.5204	-4.03966	7.83215	13.6309	-4.2071	8.05648	13.69	-4.43655	8.27043	13.7521	-4.74366	8.41986	13.8214	-4.74366	8.41986	13.8214	-4.9097	8.48267
11-2013	e	NO-10	sym	2	L-side	-7.08743	7.66443	12.4927	-6.79726	7.59505	13.0681	-4.37513	6.31691	13.149	-4.31546	6.45562	13.1972	-4.16295	6.62807	13.2653	-4.01772	6.82335	13.3221	-3.89522	7.06029	13.3721	-3.8226	7.33818	13.4232	-3.8226	7.33818	13.4232	-3.8948	7.62911	13.5207	-4.06185	7.87124	13.623	-4.24984	8.11046	13.7016	-4.48931	8.3224	13.7718	-4.48931	8.3224	13.7718	-4.75295	8.4234
11-2013	e	NO-10	sym	1	R-side	-7.30204	7.40681	12.3201	-7.2698	7.26504	13.1296	-6.45873	4.68344	13.5017	-6.53093	4.76932	13.4993	-6.95418	4.56092	13.6214	-7.30842	4.42467	13.6935	-7.59236	4.46472	13.8148	-7.82642	4.60398	13.9239	-7.82642	4.60398	13.9239	-8.02284	4.81347	14.0067	-8.17127	5.03294	14.0576	-8.28624	5.24893	14.0708	-8.3801	5.45812	14.0453	-8.3801	5.45812	14.0453	-8.415	5.64276
11-2013	e	NO-10	sym	2	R-side	-7.31219	7.38189	12.3158	-7.28416	7.30765	13.0027	-6.44729	4.66914	13.5404	-6.56895	4.74337	13.5192	-6.83611	4.65121	13.5591	-7.061	4.5138	13.589	-7.28333	4.43804	13.6718	-7.49205	4.39973	13.7888	-7.49205	4.39973	13.7888	-7.7898	4.58171	13.9201	-8.02608	4.81798	14.0094	-8.19539	5.09693	14.0674	-8.36058	5.40549	14.0443	-8.36058	5.40549	14.0443	-8.41132	5.58568
1-2013	e	NO-10	sym	1	L-side	-7.85226	6.02963	11.8705	-7.50108	6.06446	12.5947	-5.28767	5.84562	12.7493	-5.24435	5.97547	12.79	-5.17121	6.4	12.8848	-5.1026	6.73078	12.9373	-5.16013	6.99657	13.0119	-5.31344	7.18586	13.0904	-5.31344	7.18586	13.0904	-5.5046	7.35067	13.1539	-5.7068	7.44948	13.2181	-5.90659	7.51275	13.2562	-6.10832	7.5558	13.2572	-6.10832	7.5558	13.2572	-6.36629	7.59893
1-2013	e	NO-10	sym	2	L-side	-7.86222	6.03987	11.8744	-7.48989	6.07909	12.6043	-5.2883	5.84413	12.75	-5.24778	5.99992	12.7775	-5.18468	6.2791	12.8429	-5.14514	6.53691	12.9033	-5.09879	6.77799	12.9528	-5.15248	6.99117	13.0171	-5.15248	6.99117	13.0171	-5.35733	7.23089	13.1242	-5.6089	7.41635	13.1965	-5.93005	7.51132	13.2507	-6.28768	7.5941	13.2494	-6.28768	7.5941	13.2494	-6.46013	7.61094
1-2013	e	NO-10	sym	1	R-side	-7.98242	5.72615	11.9096	-7.82615	5.7606	12.4829	-6.21526	3.96373	13.0497	-6.32525	3.90987	13.0928	-6.65229	3.61518	13.389	-6.91549	3.34774	13.5322	-7.20393	3.33676	13.6763	-7.48948	3.47199	13.7484	-7.48948	3.47199	13.7484	-7.69275	3.59518	13.7702	-7.86003	3.70347	13.771	-7.98643	3.80456	13.756	-8.08138	3.88366	13.7156	-8.08138	3.88366	13.7156	-8.27537	4.07396
1-2013	e	NO-10	sym	2	R-side	-7.98638	5.7197	11.9101	-7.83652	5.75662	12.4643	-6.21429	3.95317	13.0585	-6.31812	3.90094	13.1136	-6.54152	3.71443	13.2701	-6.73273	3.53966	13.3998	-6.90372	3.37262	13.5062	-7.09931	3.3232	13.6261	-7.09931	3.3232	13.6261	-7.41448	3.43144	13.729	-7.7114	3.60061	13.7749	-7.99656	3.80998	13.7489	-8.27476	4.05744	13.6487	-8.27476	4.05744	13.6487	-8.31605	4.18477
12-2013	e	NO-10	sym	1	L-side	-7.33434	9.94111	10.5926	-7.1009	9.64263	11.2483	-4.91292	9.4212	11.614	-4.94346	9.48649	11.7058	-4.85138	9.63857	11.9561	-4.74992	9.86272	12.0985	-4.79756	10.1008	12.3112	-4.94803	10.3669	12.5464	-4.94803	10.3669	12.5464	-5.19229	10.4533	12.6362	-5.42178	10.5422	12.681	-5.64456	10.6098	12.6969	-5.85794	10.6641	12.6786	-5.85794	10.6641	12.6786	-6.05356	10.6739
12-2013	e	NO-10	sym	2	L-side	-7.34472	9.93615	10.5983	-7.12038	9.65025	11.2139	-4.91688	9.42039	11.6107	-4.89997	9.50164	11.8036	-4.85499	9.67652	11.9887	-4.7554	9.91978	12.1518	-4.80597	10.1232	12.3381	-4.9232	10.3269	12.5322	-4.9232	10.3269	12.5322	-5.20272	10.4537	12.6349	-5.48752	10.5499	12.6906	-5.77306	10.6265	12.6922	-6.05951	10.6724	12.6478	-6.05951	10.6724	12.6478	-6.20379	10.6394
12-2013	e	NO-10	sym	1	R-side	-7.49379	9.62591	10.4676	-7.27023	9.19055	11.1317	-5.79937	7.63006	11.0351	-5.87702	7.53818	11.0859	-6.0347	7.30361	11.1591	-6.16687	7.03466	11.1594	-6.3888	6.87428	11.2466	-6.6588	6.74786	11.355	-6.6588	6.74786	11.355	-6.93634	6.81126	11.4572	-7.17054	6.9266	11.532	-7.40673	7.04746	11.5667	-7.61574	7.19603	11.5751	-7.61574	7.19603	11.5751	-7.67353	7.32411
12-2013	e	NO-10	sym	2	R-side	-7.48829	9.63542	10.4654	-7.30608	9.29045	11.0498	-5.79172	7.63286	11.0382	-5.85116	7.56907	11.0819	-6.04048	7.2363	11.161	-6.20736	6.97256	11.2186	-6.419	6.84014	11.2923	-6.60792	6.78152	11.3519	-6.60792	6.78152	11.3519	-6.86289	6.81255	11.4228	-7.1161	6.89564	11.5088	-7.36974	7.0296	11.5545	-7.62609	7.21616	11.5725	-7.62609	7.21616	11.5725	-7.67855	7.36871
2-2013	e	NO-10	sym	1	L-side	-8.44141	8.60886	11.9689	-8.08195	8.28561	12.8601	-7.94402	5.41522	12.8585	-7.79501	5.495	12.8341	-7.30743	5.44218	12.8954	-6.90647	5.39884	12.9062	-6.63134	5.51079	12.9854	-6.42043	5.66445	13.0394	-6.42043	5.66445	13.0394	-6.2985	5.88988	13.0994	-6.16236	6.14691	13.1129	-6.09477	6.47219	13.1063	-6.04639	6.84825	13.059	-6.04639	6.84825	13.059	-6.06016	7.12237
2-2013	e	NO-10	sym	2	L-side	-8.43073	8.61559	11.9734	-8.08225	8.28785	12.8755	-7.94695	5.43047	12.8433	-7.70737	5.47679	12.8457	-7.2714	5.43148	12.9063	-6.9054	5.39611	12.9093	-6.6378	5.50949	12.9805	-6.41648	5.6711	13.0421	-6.41648	5.6711	13.0421	-6.26564	5.94887	13.1001	-6.12644	6.29081	13.1223	-6.06904	6.71719	13.0919	-6.07395	7.2216	13.0146	-6.07395	7.2216	13.0146	-6.17312	7.38005
2-2013	e	NO-10	sym	1	R-side	-8.8953	8.5482	12.2066	-8.64238	8.14038	13.1231	-10.1658	5.85075	13.4954	-10.3184	5.99222	13.75	-10.7365	6.25469	14.3261	-10.8779	6.51932	14.7255	-10.7642	6.76348	14.8671	-10.7075	6.95534	14.9113	-10.7075	6.95534	14.9113	-10.609	7.15828	14.939	-10.523	7.37809	14.954	-10.4322	7.60924	14.9427	-10.324	7.84372	14.9098	-10.324	7.84372	14.9098	-10.2323	7.99791
2-2013	e	NO-10	sym	2	R-side	-8.89347	8.54255	12.1973	-8.62411	8.19445	12.9688	-10.1697	5.84565	13.5064	-10.2848	5.97727	13.7068	-10.5368	6.11389	14.0407	-10.7303	6.24495	14.3207	-10.8052	6.4006	14.5453	-10.8767	6.53605	14.7276	-10.8767	6.53605	14.7276	-10.768	6.83827	14.8483	-10.6289	7.14712	14.9219	-10.461	7.46299	14.9318	-10.3291	7.81438	14.9269	-10.3291	7.81438	14.9269	-10.2534	7.98394
3-2013	e	NO-10	sym	1	L-side	-5.44019	4.19227	11.2648	-5.57499	4.51924	12.0466	-4.84962	7.27085	11.8457	-5.00599	7.31192	11.8739	-5.26918	7.40426	11.9105	-5.55313	7.50619	11.9382	-5.89279	7.57941	11.955	-6.28101	7.55298	11.9884	-6.28101	7.55298	11.9884	-6.52256	7.32454	12.0956	-6.71062	7.10097	12.1914	-6.84847	6.88924	12.2643	-6.96567	6.68599	12.2809	-6.96567	6.68599	12.2809	-7.01658	6.45704
3-2013	e	NO-10	sym	2	L-side	-5.43303	4.20454	11.254	-5.5678	4.51497	12.0468	-4.84579	7.263	11.841	-5.00474	7.31632	11.8844	-5.41393	7.41454	11.898	-5.74954	7.54869	11.8813	-6.05206	7.56254	11.9363	-6.31776	7.53516	12.0028	-6.31776	7.53516	12.0028	-6.62906	7.21215	12.1599	-6.83692	6.91127	12.2683	-6.97341	6.65589	12.3076	-7.01301	6.431	12.2942	-7.01301	6.431	12.2942	-7.02422	6.29163
3-2013	e	NO-10	sym	1	R-side	-5.16822	3.77634	11.409	-5.12068	4.08152	12.2285	-2.82239	5.55795	12.7234	-2.80352	5.49907	12.7692	-2.6161	5.18942	13.0255	-2.41383	4.89583	13.232	-2.40198	4.64638	13.4633	-2.41552	4.38862	13.6599	-2.41552	4.38862	13.6599	-2.65651	4.1397	13.794	-2.88393	3.92172	13.8717	-3.09322	3.72943	13.8974	-3.30239	3.58097	13.857	-3.30239	3.58097	13.857	-3.46646	3.54192
3-2013	e	NO-10	sym	2	R-side	-5.23472	3.74377	11.421	-5.1401	4.04149	12.1063	-2.84301	5.57885	12.7184	-2.75269	5.44744	12.8608	-2.56242	5.1326	13.0862	-2.41647	4.85955	13.2954	-2.40457	4.61725	13.4856	-2.41191	4.39136	13.6635	-2.41191	4.39136	13.6635	-2.67598	4.12736	13.7974	-2.8979	3.89818	13.8746	-3.09715	3.71157	13.8876	-3.30034	3.58802	13.84	-3.30034	3.58802	13.84	-3.45293	3.5594
5-2013	e	NO-10	sym	1	L-side	-7.65778	5.7212	10.6482	-7.67936	5.89079	11.4668	-5.9692	7.2431	12.0747	-6.07268	7.33291	12.0697	-6.15769	7.56001	12.2121	-6.32683	7.76947	12.3251	-6.51184	7.99602	12.417	-6.76793	8.19596	12.4666	-6.76793	8.19596	12.4666	-7.04517	8.17071	12.5195	-7.32456	8.09325	12.5287	-7.60719	7.97056	12.5012	-7.89271	7.80029	12.4345	-7.89271	7.80029	12.4345	-8.00153	7.64604
5-2013	e	NO-10	sym	2	L-side	-7.69167	5.70433	10.6588	-7.67829	5.87474	11.442	-5.97589	7.2546	12.0811	-6.06945	7.38547	12.1202	-6.31254	7.76978	12.277	-6.5291	8.02169	12.3937	-6.70493	8.13919	12.4548	-6.80294	8.19473	12.4877	-6.80294	8.19473	12.4877	-7.10518	8.15258	12.5058	-7.38659	8.06485	12.5071	-7.6447	7.94565	12.492	-7.88961	7.80307	12.4346	-7.88961	7.80307	12.4346	-8.00438	7.60521
5-2013	e	NO-10	sym	1	R-side	-7.51063	5.36115	10.5969	-7.45278	5.1456	11.4011	-5.27522	5.40862	12.025	-5.25995	5.28396	12.0413	-5.12736	4.83192	12.1402	-5.11351	4.47845	12.2178	-5.17899	4.2396	12.2636	-5.25346	4.07116	12.2773	-5.25346	4.07116	12.2773	-5.48673	3.91132	12.3288	-5.72919	3.75617	12.3372	-6.00797	3.64781	12.3047	-6.32804	3.64846	12.2388	-6.32804	3.64846	12.2388	-6.46345	3.7024
5-2013	e	NO-10	sym	2	R-side	-7.48451	5.35756	10.6016	-7.46418	5.17091	11.3713	-5.26912	5.42149	12.0354	-5.25488	5.27679	12.0479	-5.15637	4.9685	12.1158	-5.09645	4.67229	12.1671	-5.1344	4.3852	12.2209	-5.21558	4.09851	12.2681	-5.21558	4.09851	12.2681	-5.53656	3.88566	12.3185	-5.82865	3.73226	12.3303	-6.09919	3.63463	12.2936	-6.35382	3.65744	12.2226	-6.35382	3.65744	12.2226	-6.4994	3.72434
6-2013	e	NO-10	sym	1	L-side	-7.3962	5.59513	11.0072	-7.57862	5.85573	11.6874	-9.28745	7.90924	11.8523	-9.39447	7.81916	11.9026	-9.69552	7.57683	12.138	-10.0353	7.39203	12.2591	-10.2165	7.18359	12.3996	-10.3422	6.98677	12.5005	-10.3422	6.98677	12.5005	-10.2909	6.69386	12.5912	-10.1434	6.42454	12.6726	-9.96307	6.16114	12.7105	-9.72886	5.90956	12.7162	-9.72886	5.90956	12.7162	-9.60519	5.81883
6-2013	e	NO-10	sym	2	L-side	-7.42198	5.56387	11.0097	-7.59935	5.85839	11.7233	-9.29162	7.92055	11.8653	-9.48274	7.81142	12.0097	-9.8356	7.53059	12.219	-10.1234	7.32229	12.3775	-10.2861	7.11322	12.4902	-10.3504	6.93158	12.5567	-10.3504	6.93158	12.5567	-10.2698	6.60882	12.6466	-10.0777	6.33387	12.6982	-9.88403	6.08008	12.7245	-9.65795	5.85199	12.717	-9.65795	5.85199	12.717	-9.56315	5.78411
6-2013	e	NO-10	sym	1	R-side	-7.06477	5.65379	11.013	-7.18649	6.01961	11.9474	-6.8352	8.48913	12.1955	-6.71361	8.41706	12.2421	-6.25447	8.39173	12.6154	-5.91864	8.29436	12.8786	-5.71548	8.12958	13.0267	-5.59333	7.93649	13.0596	-5.59333	7.93649	13.0596	-5.5462	7.65106	13.1174	-5.53667	7.37864	13.1349	-5.50945	7.13424	13.1191	-5.53881	6.90766	13.0686	-5.53881	6.90766	13.0686	-5.62554	6.69578
6-2013	e	NO-10	sym	2	R-side	-7.06436	5.63106	11.0222	-7.18405	6.02725	11.9572	-6.84648	8.49145	12.1922	-6.70917	8.42325	12.2665	-6.45589	8.42572	12.5207	-6.20568	8.38965	12.7224	-5.96029	8.30478	12.8718	-5.71612	8.18335	12.9692	-5.71612	8.18335	12.9692	-5.56307	7.8462	13.0823	-5.53169	7.47936	13.1176	-5.51104	7.13631	13.1079	-5.56793	6.80232	13.0408	-5.56793	6.80232	13.0408	-5.63372	6.66773
7-2013	e	NO-10	sym	1	L-side	-6.34628	7.02428	11.0487	-6.58617	6.85751	11.9897	-8.06995	5.06575	12.2793	-7.95508	5.04208	12.3524	-7.60688	4.72462	12.6339	-7.31417	4.51867	12.8433	-7.06154	4.51882	12.9858	-6.84834	4.55921	13.075	-6.84834	4.55921	13.075	-6.63534	4.69995	13.113	-6.44875	4.84968	13.1344	-6.28304	5.00209	13.1347	-6.15425	5.17514	13.1273	-6.15425	5.17514	13.1273	-6.10426	5.29907
7-2013	e	NO-10	sym	2	L-side	-6.34009	7.02493	11.0534	-6.58524	6.84688	11.9961	-8.08771	5.07664	12.2897	-7.96363	5.03429	12.3798	-7.68823	4.81347	12.5573	-7.45637	4.61029	12.7153	-7.21956	4.50148	12.8795	-6.9805	4.4894	13.0371	-6.9805	4.4894	13.0371	-6.70899	4.65489	13.1015	-6.48261	4.82717	13.1384	-6.2884	4.98896	13.1492	-6.15718	5.17029	13.1346	-6.15718	5.17029	13.1346	-6.10705	5.2962
7-2013	e	NO-10	sym	1	R-side	-6.61275	7.3963	11.0253	-6.98221	7.4448	11.7498	-9.2565	6.85271	11.7514	-9.27863	6.95373	11.7541	-9.47231	7.38599	11.8103	-9.62463	7.73135	11.849	-9.61587	8.01047	11.9587	-9.55422	8.23993	12.0523	-9.55422	8.23993	12.0523	-9.40191	8.39809	12.1255	-9.21986	8.53777	12.1762	-9.02195	8.69449	12.21	-8.76972	8.76786	12.2107	-8.76972	8.76786	12.2107	-8.58183	8.77304
7-2013	e	NO-10	sym	2	R-side	-6.61445	7.38949	11.0227	-7.00601	7.46343	11.7668	-9.23509	6.85209	11.7416	-9.29396	6.94581	11.7736	-9.41958	7.21242	11.7929	-9.53569	7.4882	11.8176	-9.63005	7.80588	11.8705	-9.57984	8.17415	12.031	-9.57984	8.17415	12.031	-9.37291	8.40372	12.1175	-9.1634	8.58039	12.1768	-8.95344	8.71209	12.2032	-8.73404	8.77302	12.2143	-8.73404	8.77302	12.2143	-8.56615	8.77763
2-2014	h	NO-10	asymmetric	1	L-side	-5.7497	9.04316	11.9102	-6.04021	8.5035	12.886	-4.48637	5.60171	13.5839	-4.4048	5.76892	13.7254	-4.07315	5.83298	14.1486	-3.76289	5.93941	14.4927	-3.64152	6.1826	14.7997	-3.62244	6.52008	15.0498	-3.62244	6.52008	15.0498	-3.71777	6.84832	15.1605	-3.85222	7.18892	15.2294	-4.01411	7.54805	15.2551	-4.22753	7.91245	15.2395	-4.22753	7.91245	15.2395	-4.3687	8.12791
2-2014	h	NO-10	asymmetric	2	L-side	-5.7568	9.05239	11.9148	-6.03524	8.48747	12.9492	-4.50952	5.60833	13.576	-4.35692	5.77504	13.8176	-4.03921	5.84352	14.1689	-3.77529	5.9351	14.4592	-3.67203	6.13194	14.7397	-3.59323	6.36323	14.9748	-3.59323	6.36323	14.9748	-3.68778	6.74186	15.1445	-3.83547	7.13957	15.2425	-4.01958	7.5614	15.2787	-4.27744	7.99251	15.2315	-4.27744	7.99251	15.2315	-4.39196	8.16963
2-2014	h	NO-10	asymmetric	1	R-side	-6.0935	8.91176	11.6806	-6.63247	8.30033	12.7058	-7.04049	4.95174	12.2717	-7.30086	5.06944	12.314	-7.80232	4.91161	12.3364	-8.22474	4.85484	12.3891	-8.55167	4.93754	12.5186	-8.82926	5.0585	12.5973	-8.82926	5.0585	12.5973	-9.11014	5.43822	12.7737	-9.27794	5.86495	12.9172	-9.32412	6.33667	13.0327	-9.28039	6.85841	13.0921	-9.28039	6.85841	13.0921	-9.20071	7.043
2-2014	h	NO-10	asymmetric	2	R-side	-6.09271	8.9117	11.6807	-6.64886	8.30379	12.6952	-7.01009	4.94854	12.2898	-7.31695	5.04785	12.3364	-7.79163	4.90743	12.3571	-8.2323	4.85604	12.391	-8.60702	4.97348	12.5207	-8.96742	5.18725	12.6618	-8.96742	5.18725	12.6618	-9.19177	5.63447	12.8366	-9.30905	6.06689	12.9731	-9.33341	6.48197	13.0595	-9.26633	6.88322	13.0944	-9.26633	6.88322	13.0944	-9.19617	7.04901
3-2014	h	NO-10	asymmetric	1	L-side	-6.85229	7.72688	10.9302	-6.82302	7.84276	11.7966	-5.13899	9.57987	12.518	-5.38052	9.65374	12.5618	-5.47761	9.87348	12.7034	-5.58336	10.1076	12.8172	-5.8252	10.2591	12.9332	-6.16834	10.3496	13.0394	-6.16834	10.3496	13.0394	-6.43155	10.2815	13.0672	-6.68414	10.1582	13.0628	-6.94709	10.0306	13.0261	-7.19229	9.85384	12.9608	-7.19229	9.85384	12.9608	-7.31133	9.70781
3-2014	h	NO-10	asymmetric	2	L-side	-6.89531	7.68962	10.9363	-6.82098	7.83129	11.7777	-5.1635	9.59871	12.516	-5.37131	9.65901	12.5836	-5.50579	9.93284	12.7258	-5.66913	10.1804	12.8273	-5.90885	10.2934	12.9448	-6.20718	10.343	13.0537	-6.20718	10.343	13.0537	-6.59452	10.2038	13.0551	-6.89078	10.0555	13.0353	-7.10837	9.93618	12.9859	-7.22726	9.7972	12.9343	-7.22726	9.7972	12.9343	-7.33296	9.66169
3-2014	h	NO-10	asymmetric	1	R-side	-6.69069	7.3403	10.8074	-6.62448	7.32374	11.6727	-4.14659	7.23506	12.529	-4.23	7.03151	12.6311	-4.11603	6.59755	12.8175	-4.18451	6.25752	12.9482	-4.37114	6.00039	13.0199	-4.67799	5.81503	13.0436	-4.67799	5.81503	13.0436	-4.97006	5.73547	13.0575	-5.24118	5.69617	13.0476	-5.48881	5.68537	13.0054	-5.71479	5.7218	12.9486	-5.71479	5.7218	12.9486	-5.82274	5.77695
3-2014	h	NO-10	asymmetric	2	R-side	-6.72332	7.32432	10.8172	-6.63484	7.35498	11.6178	-4.15364	7.20921	12.5221	-4.2277	7.01461	12.6394	-4.12747	6.61278	12.7413	-4.17497	6.32	12.8683	-4.28349	6.1016	12.956	-4.45611	5.9384	13.0025	-4.45611	5.9384	13.0025	-4.77141	5.78844	13.0419	-5.08547	5.72252	13.059	-5.37812	5.68801	13.026	-5.65793	5.71021	12.9587	-5.65793	5.71021	12.9587	-5.77725	5.74842
4-2014	h	NO-10	asymmetric	1	L-side	-6.76919	6.44881	10.565	-6.88015	6.13708	11.3608	-7.41957	3.71234	11.4511	-7.21595	3.7756	11.4987	-7.01469	3.61475	11.5665	-6.82281	3.47332	11.6207	-6.61371	3.44222	11.7158	-6.39705	3.47957	11.8304	-6.39705	3.47957	11.8304	-6.18521	3.60431	11.9203	-6.00571	3.78948	12.0124	-5.87167	4.0357	12.1159	-5.71919	4.31893	12.1867	-5.71919	4.31893	12.1867	-5.72058	4.56737
4-2014	h	NO-10	asymmetric	2	L-side	-6.77127	6.4626	10.565	-6.8768	6.15824	11.3261	-7.41309	3.71667	11.4426	-7.22704	3.78881	11.4922	-7.03365	3.62258	11.5662	-6.85392	3.49505	11.6041	-6.67479	3.43983	11.6874	-6.50118	3.45004	11.7926	-6.50118	3.45004	11.7926	-6.25468	3.54676	11.9025	-6.03555	3.74405	12.0042	-5.86033	4.06362	12.1046	-5.71918	4.49654	12.2	-5.71918	4.49654	12.2	-5.71678	4.6988
4-2014	h	NO-10	asymmetric	1	R-side	-7.0449	6.70374	10.5939	-7.25147	6.41262	11.2839	-9.42292	5.09858	11.5613	-9.43886	5.27836	11.6703	-9.77056	5.43948	11.8246	-9.96952	5.62093	11.9914	-10.0234	5.81763	12.1699	-9.98317	6.04402	12.3478	-9.98317	6.04402	12.3478	-9.86842	6.20712	12.4579	-9.72974	6.41941	12.5527	-9.48044	6.64174	12.614	-9.12329	6.84524	12.6449	-9.12329	6.84524	12.6449	-8.98343	6.91298
4-2014	h	NO-10	asymmetric	2	R-side	-7.01782	6.70669	10.5973	-7.24853	6.40038	11.2851	-9.41798	5.08646	11.5654	-9.43852	5.27942	11.6691	-9.7431	5.43622	11.8106	-9.94845	5.59565	11.9524	-10.0105	5.73683	12.116	-10.0394	5.91858	12.2556	-10.0394	5.91858	12.2556	-9.89014	6.20689	12.4354	-9.69059	6.46	12.5583	-9.43352	6.67529	12.6249	-9.11633	6.84654	12.6376	-9.11633	6.84654	12.6376	-8.97364	6.91599
8-2013	h	NO-10	asymmetric	1	L-side	-6.74855	3.75915	9.91758	-6.92346	4.36665	11.0272	-6.19647	7.82696	11.1556	-6.37191	7.83994	11.2524	-6.86209	8.06054	11.3743	-7.26636	8.19767	11.4951	-7.56998	8.13375	11.6357	-7.81647	8.09464	11.7748	-7.81647	8.09464	11.7748	-8.26555	7.74839	11.9132	-8.57642	7.38431	12.022	-8.76651	7.03208	12.0868	-8.84541	6.69228	12.0849	-8.84541	6.69228	12.0849	-8.88752	6.48249
8-2013	h	NO-10	asymmetric	2	L-side	-6.74382	3.7289	9.9378	-6.88982	4.35353	11.0145	-6.20111	7.83296	11.1589	-6.44143	7.839	11.2559	-6.843	8.05001	11.3536	-7.22387	8.18799	11.4475	-7.55113	8.13327	11.6217	-7.88681	8.07185	11.7867	-7.88681	8.07185	11.7867	-8.2728	7.73481	11.9174	-8.56119	7.38341	12.0154	-8.75077	7.02534	12.0812	-8.85425	6.66314	12.0862	-8.85425	6.66314	12.0862	-8.88119	6.40643
8-2013	h	NO-10	asymmetric	1	R-side	-6.39973	3.50772	10.0125	-6.37687	3.95065	11.0727	-3.81205	6.32064	11.9962	-3.76126	6.05417	12.2124	-3.38616	5.79596	12.6082	-3.21894	5.50407	12.9249	-3.19967	5.22182	13.1497	-3.25196	4.9347	13.2912	-3.25196	4.9347	13.2912	-3.42807	4.56119	13.4414	-3.65021	4.23248	13.5152	-3.87927	3.93358	13.5189	-4.15122	3.68146	13.4502	-4.15122	3.68146	13.4502	-4.35468	3.51033
8-2013	h	NO-10	asymmetric	2	R-side	-6.4043	3.51079	10.0077	-6.39911	3.9457	10.9684	-3.80224	6.31603	12.0086	-3.764	6.07037	12.2216	-3.47196	5.86784	12.5103	-3.26709	5.65908	12.7729	-3.21339	5.38822	12.9821	-3.20383	5.13402	13.1948	-3.20383	5.13402	13.1948	-3.37801	4.6704	13.4014	-3.63125	4.26664	13.5035	-3.90939	3.89168	13.5124	-4.25078	3.57745	13.4173	-4.25078	3.57745	13.4173	-4.41611	3.45604
1-2014	h	NO-10	sym	1	L-side	-9.21203	6.80409	10.8389	-8.90129	6.60213	12.004	-5.94736	8.11729	13.4159	-6.12795	8.19505	13.4992	-6.24491	8.51772	13.739	-6.4042	8.81048	13.9627	-6.70388	8.98235	14.2293	-7.09189	9.09011	14.5113	-7.09189	9.09011	14.5113	-7.5752	9.01721	14.5742	-8.02318	8.89061	14.5876	-8.44205	8.74685	14.5378	-8.82407	8.55732	14.435	-8.82407	8.55732	14.435	-9.01274	8.40382
1-2014	h	NO-10	sym	2	L-side	-9.21955	6.80067	10.8391	-8.90201	6.63434	12.0594	-5.94473	8.09538	13.4124	-6.08242	8.21763	13.5564	-6.32994	8.68033	13.8818	-6.59353	8.94115	14.1685	-6.8672	9.02591	14.3695	-7.07495	9.08139	14.5178	-7.07495	9.08139	14.5178	-7.56193	9.02219	14.5968	-8.01137	8.89642	14.6025	-8.41831	8.76135	14.56	-8.77551	8.57649	14.4545	-8.77551	8.57649	14.4545	-8.9945	8.42833
1-2014	h	NO-10	sym	1	R-side	-9.04255	6.39044	10.721	-8.66046	5.95349	11.8791	-5.16086	5.5428	12.3168	-5.19459	5.38114	12.382	-5.19372	4.7215	12.4452	-5.2021	4.21385	12.4974	-5.37026	3.90199	12.5913	-5.55394	3.71952	12.6502	-5.55394	3.71952	12.6502	-5.9813	3.48828	12.7399	-6.42325	3.36872	12.8069	-6.86737	3.32065	12.8176	-7.31731	3.35359	12.7807	-7.31731	3.35359	12.7807	-7.4469	3.39907
1-2014	h	NO-10	sym	2	R-side	-9.04867	6.38128	10.7284	-8.66049	5.96058	11.8904	-5.15784	5.553	12.3201	-5.22926	5.32758	12.3533	-5.18691	4.66057	12.4346	-5.22574	4.15985	12.5112	-5.39033	3.86596	12.6118	-5.58127	3.67403	12.6801	-5.58127	3.67403	12.6801	-5.93288	3.5002	12.734	-6.30832	3.39902	12.7843	-6.69331	3.33935	12.8118	-7.09149	3.31797	12.8107	-7.09149	3.31797	12.8107	-7.36843	3.37707
5-2014	h	NO-10	sym	1	L-side	-3.54807	6.92608	9.01652	-4.13053	6.44524	9.68489	-6.49103	6.43707	9.26947	-6.40324	6.26837	9.26858	-6.50782	5.98807	9.20006	-6.65606	5.77619	9.07921	-6.59321	5.49153	9.11304	-6.50793	5.19117	9.16593	-6.50793	5.19117	9.16593	-6.24028	4.96721	9.24683	-5.9608	4.83172	9.3284	-5.67858	4.7581	9.39013	-5.39172	4.76066	9.44328	-5.39172	4.76066	9.44328	-5.23078	4.79952
5-2014	h	NO-10	sym	2	L-side	-3.55822	6.94014	9.01577	-4.08849	6.50124	9.63746	-6.48855	6.43624	9.2679	-6.49299	6.19953	9.31538	-6.59807	5.93158	9.17837	-6.64636	5.66121	9.08498	-6.5757	5.41731	9.12655	-6.44315	5.13739	9.17673	-6.44315	5.13739	9.17673	-6.18412	4.95015	9.2593	-5.90875	4.82512	9.33213	-5.61709	4.76298	9.39759	-5.30891	4.76231	9.45056	-5.30891	4.76231	9.45056	-5.19026	4.80606
5-2014	h	NO-10	sym	1	R-side	-3.46264	7.18664	9.22639	-4.02201	7.01735	10.0849	-5.86791	8.29204	10.4892	-5.77491	8.33751	10.6623	-5.69256	8.65956	10.9778	-5.54835	8.81565	11.2273	-5.37171	8.8305	11.4004	-5.16481	8.77421	11.5142	-5.16481	8.77421	11.5142	-4.86195	8.63938	11.6507	-4.61317	8.49316	11.7144	-4.40737	8.36695	11.7143	-4.2507	8.24503	11.6463	-4.2507	8.24503	11.6463	-4.17549	8.15926
5-2014	h	NO-10	sym	2	R-side	-3.45626	7.18551	9.23189	-4.01498	7.00961	10.0573	-5.8541	8.295	10.4858	-5.79901	8.32146	10.6323	-5.70026	8.58379	10.8909	-5.61338	8.80103	11.1195	-5.44956	8.83114	11.2963	-5.27412	8.81247	11.4444	-5.27412	8.81247	11.4444	-4.98706	8.69734	11.5902	-4.72726	8.56071	11.6733	-4.48839	8.41859	11.6921	-4.27572	8.26034	11.6479	-4.27572	8.26034	11.6479	-4.18355	8.17369
x1	h	NO-5	asymmetric	1	L-side	-7.29786	7.95741	11.8287	-7.52313	8.05602	12.8606	-8.53415	4.71813	14.7464	-8.30359	4.7832	14.8247	-7.90885	4.677	15.2597	-7.57429	4.51823	15.585	-7.2388	4.66092	15.8062	-6.95337	4.82384	16.0096	-6.95337	4.82384	16.0096	-6.58657	5.26423	16.0846	-6.30114	5.68352	16.0799	-6.11614	6.08364	15.9983	-5.98856	6.4624	15.8277	-5.98856	6.4624	15.8277	-5.9504	6.69278
x1	h	NO-5	asymmetric	2	L-side	-7.29122	7.95462	11.8349	-7.50411	8.04104	12.888	-8.534	4.71808	14.7443	-8.30165	4.79237	14.8066	-7.9058	4.67486	15.2521	-7.56471	4.51583	15.5767	-7.27457	4.63976	15.8058	-7.03434	4.76034	15.9864	-7.03434	4.76034	15.9864	-6.61477	5.17567	16.0665	-6.32091	5.64526	16.0652	-6.10258	6.10581	15.9722	-5.96569	6.57302	15.7848	-5.96569	6.57302	15.7848	-5.93449	6.76824
x1	h	NO-5	asymmetric	1	R-side	-7.6538	8.21056	11.6776	-8.23568	8.44617	12.7033	-11.1381	6.21838	14.1121	-11.2815	6.36748	14.0956	-11.7028	6.6527	14.1656	-12.0313	6.92184	14.2054	-12.1759	7.24925	14.2124	-12.2631	7.56642	14.2161	-12.2631	7.56642	14.2161	-12.1781	8.10121	14.1367	-12.0398	8.5747	14.0262	-11.7893	8.97618	13.8907	-11.4566	9.31305	13.7221	-11.4566	9.31305	13.7221	-11.2358	9.47983
x1	h	NO-5	asymmetric	2	R-side	-7.66111	8.20413	11.6769	-8.25134	8.43588	12.7172	-11.1635	6.22456	14.0973	-11.2535	6.34081	14.0947	-11.8015	6.71124	14.1611	-12.1285	7.09485	14.2163	-12.2464	7.46114	14.233	-12.259	7.78042	14.2039	-12.259	7.78042	14.2039	-12.1113	8.39482	14.0799	-11.8764	8.86243	13.9494	-11.6001	9.19298	13.8152	-11.309	9.42064	13.6578	-11.309	9.42064	13.6578	-11.0848	9.53082
x10	h	NO-5	asymmetric	1	L-side	-8.0667	7.23661	10.5467	-8.38336	7.04626	11.4888	-11.3298	8.29078	12.429	-11.3371	8.09281	12.4782	-11.6159	7.7859	12.5453	-11.8361	7.45074	12.6085	-11.8663	7.05276	12.6781	-11.7518	6.60329	12.7508	-11.7518	6.60329	12.7508	-11.5091	6.2464	12.6999	-11.2533	5.94236	12.6212	-10.9614	5.69944	12.5071	-10.607	5.52953	12.3809	-10.607	5.52953	12.3809	-10.4045	5.4787
x10	h	NO-5	asymmetric	2	L-side	-8.07256	7.2413	10.5464	-8.28026	7.11622	11.4449	-11.3255	8.30448	12.4424	-11.3152	8.15655	12.4285	-11.5969	7.81415	12.5306	-11.8249	7.4729	12.5862	-11.8684	7.10582	12.6694	-11.8148	6.72281	12.7461	-11.8148	6.72281	12.7461	-11.5982	6.3331	12.7315	-11.3272	6.02946	12.672	-11.062	5.78033	12.5859	-10.7833	5.5955	12.4672	-10.7833	5.5955	12.4672	-10.5666	5.50722
x10	h	NO-5	asymmetric	1	R-side	-7.7845	7.43249	10.6438	-7.86062	7.32268	11.7037	-9.09778	9.97433	13.3309	-8.92731	9.95301	13.4322	-8.63737	10.1197	13.7394	-8.33685	10.251	13.9762	-7.99921	10.1687	14.1492	-7.63738	9.91485	14.2512	-7.63738	9.91485	14.2512	-7.4043	9.70291	14.2554	-7.15601	9.46675	14.2021	-6.91182	9.19123	14.0796	-6.67776	8.873	13.8903	-6.67776	8.873	13.8903	-6.5846	8.70204
x10	h	NO-5	asymmetric	2	R-side	-7.7775	7.42161	10.6409	-7.86198	7.32232	11.6984	-9.09955	9.97663	13.3461	-8.93945	9.94485	13.4078	-8.67201	10.1161	13.664	-8.41268	10.2616	13.8907	-8.09503	10.2007	14.0866	-7.74118	9.99341	14.252	-7.74118	9.99341	14.252	-7.3409	9.66684	14.2247	-7.04409	9.33627	14.1344	-6.8	9.06041	14.0054	-6.63928	8.80505	13.8325	-6.63928	8.80505	13.8325	-6.57535	8.66889
x11	h	NO-5	asymmetric	1	L-side	-1.01922	3.01814	10.075	-1.07701	3.01299	11.0205	-2.70621	0.814078	11.9379	-2.51516	0.853879	11.9367	-2.36156	0.553509	12.126	-2.16278	0.321098	12.2882	-1.90043	0.24775	12.4693	-1.57634	0.226529	12.6428	-1.57634	0.226529	12.6428	-1.22598	0.364828	12.7119	-0.906164	0.57581	12.7133	-0.637851	0.875683	12.6543	-0.374815	1.2361	12.5174	-0.374815	1.2361	12.5174	-0.336467	1.38118
x11	h	NO-5	asymmetric	2	L-side	-1.02428	3.02706	10.0698	-1.08834	3.02065	10.951	-2.70076	0.809712	11.942	-2.52235	0.790067	11.9965	-2.33882	0.501943	12.1817	-2.12797	0.300823	12.349	-1.87703	0.233871	12.4994	-1.60014	0.226257	12.6524	-1.60014	0.226257	12.6524	-1.23999	0.340243	12.7141	-0.917962	0.544412	12.7153	-0.634067	0.838765	12.656	-0.388303	1.2233	12.5361	-0.388303	1.2233	12.5361	-0.33919	1.36505
x11	h	NO-5	asymmetric	1	R-side	-1.14509	3.34614	9.9995	-1.39022	3.49596	10.9749	-4.09762	2.88975	11.7221	-4.03499	3.07098	11.76	-4.37973	3.64713	11.9425	-4.39798	4.08657	12.1346	-4.23986	4.37179	12.2134	-3.99231	4.58695	12.222	-3.99231	4.58695	12.222	-3.73736	4.76347	12.2131	-3.47683	4.88727	12.179	-3.21589	4.96514	12.1308	-2.95963	5.01414	12.0622	-2.95963	5.01414	12.0622	-2.83598	5.01448
x11	h	NO-5	asymmetric	2	R-side	-1.20215	3.30431	9.99819	-1.36631	3.46713	10.9384	-4.10114	2.89366	11.7294	-4.01271	3.06987	11.7308	-4.28523	3.45741	11.892	-4.3933	3.81299	12.0277	-4.37187	4.13043	12.1261	-4.2158	4.41424	12.1906	-4.2158	4.41424	12.1906	-3.95608	4.63115	12.2047	-3.67335	4.80841	12.1894	-3.35839	4.93661	12.1444	-3.00877	5.00525	12.0729	-3.00877	5.00525	12.0729	-2.8388	4.99531
x12	h	NO-5	asymmetric	1	L-side	-0.355999	2.59457	10.1045	-0.796585	2.31848	11.0507	-3.31309	2.03195	10.9664	-3.1541	1.91223	11.0135	-3.36674	1.48798	11.0165	-3.40129	1.14654	11.1003	-3.35972	0.869045	11.1712	-3.23043	0.656015	11.2471	-3.23043	0.656015	11.2471	-2.9728	0.501257	11.3751	-2.6883	0.397368	11.4763	-2.37778	0.353922	11.5518	-2.03985	0.337302	11.5965	-2.03985	0.337302	11.5965	-1.8261	0.377542
x12	h	NO-5	asymmetric	2	L-side	-0.36755	2.6146	10.1067	-0.767393	2.31763	11.0004	-3.31224	2.04037	10.9663	-3.19743	1.84309	11.03	-3.39504	1.35043	11.0772	-3.39087	0.965903	11.1628	-3.25778	0.689517	11.2574	-2.99004	0.507918	11.3763	-2.99004	0.507918	11.3763	-2.68044	0.394749	11.4806	-2.3878	0.340895	11.5568	-2.11465	0.329057	11.5934	-1.86151	0.368414	11.5997	-1.86151	0.368414	11.5997	-1.73293	0.409691
x12	h	NO-5	asymmetric	1	R-side	-0.303482	2.90418	10.1773	-0.649809	2.83655	11.134	-2.57788	4.31453	11.6359	-2.44781	4.36985	11.7806	-2.29119	4.70081	12.0719	-2.16603	4.98755	12.3228	-1.87959	5.09033	12.5647	-1.45363	4.99858	12.7493	-1.45363	4.99858	12.7493	-1.2161	4.89981	12.8222	-0.970398	4.77997	12.8462	-0.722723	4.62355	12.811	-0.47504	4.43135	12.7177	-0.47504	4.43135	12.7177	-0.401792	4.34201
x12	h	NO-5	asymmetric	2	R-side	-0.274755	2.90026	10.1927	-0.563959	2.83508	10.8994	-2.57756	4.31701	11.6301	-2.39472	4.41623	11.8062	-2.28754	4.79453	12.0881	-2.12847	5.01402	12.3315	-1.92916	5.09186	12.5147	-1.69411	5.06314	12.6377	-1.69411	5.06314	12.6377	-1.44971	4.98164	12.7624	-1.17423	4.88336	12.8282	-0.875132	4.72362	12.823	-0.553561	4.51122	12.75	-0.553561	4.51122	12.75	-0.432997	4.38943
x13	h	NO-5	asymmetric	1	L-side	-1.72181	0.541849	10.9218	-2.18285	0.681671	11.8111	-3.89841	2.74653	12.0167	-3.98352	2.60408	12.0081	-4.48141	2.44511	12.0559	-4.79869	2.22462	12.1304	-4.96649	1.97541	12.1903	-5.00184	1.6944	12.225	-5.00184	1.6944	12.225	-4.98469	1.35906	12.2563	-4.87121	1.04077	12.3021	-4.65998	0.753522	12.3457	-4.37615	0.445341	12.315	-4.37615	0.445341	12.315	-4.25618	0.370139
x13	h	NO-5	asymmetric	2	L-side	-1.71576	0.524746	10.9268	-1.99277	0.649742	11.587	-3.90465	2.74309	12.0136	-4.03067	2.61013	12.0296	-4.5382	2.41517	12.0889	-4.85855	2.16215	12.15	-4.9962	1.86354	12.2083	-4.97881	1.52389	12.2323	-4.97881	1.52389	12.2323	-4.94341	1.23932	12.2907	-4.8167	0.969043	12.3293	-4.61542	0.699499	12.3342	-4.34347	0.423059	12.3023	-4.34347	0.423059	12.3023	-4.24993	0.368754
x13	h	NO-5	asymmetric	1	R-side	-1.42501	0.631577	11.0121	-1.62131	0.772063	11.8717	-1.68198	3.45927	12.6155	-1.58048	3.35523	12.6651	-1.10047	3.4438	13.093	-0.74059	3.39256	13.3979	-0.519528	3.1898	13.578	-0.356961	2.90221	13.6203	-0.356961	2.90221	13.6203	-0.272291	2.56291	13.6781	-0.218478	2.26623	13.6857	-0.221729	2.00543	13.6397	-0.237373	1.79127	13.546	-0.237373	1.79127	13.546	-0.264	1.65199
x13	h	NO-5	asymmetric	2	R-side	-1.44047	0.624268	11.0084	-1.64229	0.747819	11.777	-1.68965	3.46014	12.6122	-1.54431	3.35445	12.7132	-1.09789	3.46069	13.0385	-0.788834	3.39396	13.322	-0.543281	3.24778	13.5046	-0.397077	2.9824	13.6071	-0.397077	2.9824	13.6071	-0.274248	2.57359	13.6771	-0.216569	2.21807	13.679	-2.06189	2.00614	13.9787	-0.256174	1.67405	13.4855	-0.256174	1.67405	13.4855	-0.300543	1.58457
x14	h	NO-5	asymmetric	1	L-side	-3.59344	3.78856	10.3126	-3.28883	3.72524	11.3166	-0.75332	2.47279	12.0168	-0.765101	2.58914	12.0677	-0.557746	2.88425	12.1821	-0.303243	3.16506	12.2465	-0.292943	3.4516	12.3913	-0.295696	3.7452	12.5314	-0.295696	3.7452	12.5314	-0.555793	4.13753	12.599	-0.819982	4.45348	12.6286	-1.09926	4.67949	12.6384	-1.37213	4.84948	12.5844	-1.37213	4.84948	12.5844	-1.56993	4.88855
x14	h	NO-5	asymmetric	2	L-side	-3.59354	3.79218	10.3134	-3.33479	3.71421	11.2326	-0.755016	2.46831	12.0256	-0.762619	2.59435	12.0763	-0.555854	2.88758	12.1738	-0.313317	3.16351	12.2282	-0.295311	3.45609	12.3899	-0.301877	3.7616	12.5378	-0.301877	3.7616	12.5378	-0.542308	4.14283	12.6108	-0.818442	4.46038	12.6366	-1.14018	4.70859	12.6198	-1.50565	4.8873	12.5599	-1.50565	4.8873	12.5599	-1.64289	4.89457
x14	h	NO-5	asymmetric	1	R-side	-3.78757	3.61059	10.3393	-3.713	3.37668	11.2875	-2.58202	0.878739	12.1709	-2.72183	0.848703	12.2401	-3.02437	0.640511	12.4013	-3.30483	0.467491	12.5526	-3.60733	0.434121	12.7041	-3.91332	0.480674	12.8535	-3.91332	0.480674	12.8535	-4.19587	0.693566	12.9203	-4.47026	0.918076	12.9328	-4.69218	1.21152	12.8961	-4.87936	1.55227	12.8072	-4.87936	1.55227	12.8072	-4.92575	1.70297
x14	h	NO-5	asymmetric	2	R-side	-3.7858	3.61059	10.3385	-3.68008	3.4046	11.208	-2.59459	0.86075	12.1909	-2.7395	0.848734	12.239	-3.18786	0.553819	12.4918	-3.55282	0.427725	12.693	-3.82315	0.457454	12.8311	-4.0305	0.566248	12.8798	-4.0305	0.566248	12.8798	-4.30584	0.774656	12.9316	-4.55388	1.01723	12.9268	-4.75742	1.31609	12.8787	-4.91108	1.66915	12.7836	-4.91108	1.66915	12.7836	-4.9367	1.82642
x2	h	NO-5	asymmetric	1	L-side	-9.95654	6.807	12.0762	-9.66646	6.96765	13.0995	-8.37661	10.0587	14.2764	-8.58513	10.0742	14.4117	-8.85827	10.2356	14.6202	-9.10239	10.4425	14.8184	-9.38625	10.4931	15.0627	-9.6903	10.444	15.3314	-9.6903	10.444	15.3314	-10.0575	10.1265	15.4939	-10.3631	9.77357	15.5678	-10.5672	9.38528	15.5529	-10.8696	9.05948	15.4514	-10.8696	9.05948	15.4514	-10.9435	8.85581
x2	h	NO-5	asymmetric	2	L-side	-9.95074	6.81374	12.0727	-9.67418	7.00587	13.219	-8.38744	10.0709	14.2788	-8.67922	10.1086	14.4851	-9.03494	10.388	14.7838	-9.3649	10.4954	15.0483	-9.66432	10.444	15.2732	-9.94918	10.2464	15.45	-9.94918	10.2464	15.45	-10.286	9.8583	15.5321	-10.5784	9.50126	15.5328	-10.8051	9.1568	15.4652	-10.952	8.81495	15.3485	-10.952	8.81495	15.3485	-10.9801	8.62975
x2	h	NO-5	asymmetric	1	R-side	-9.64811	6.66101	11.9487	-9.24846	6.57445	12.8802	-6.30667	8.52644	13.511	-6.28345	8.34251	13.558	-5.82588	7.96636	13.6639	-5.43004	7.64357	13.743	-5.3052	7.2295	13.8044	-5.40289	6.7645	13.8529	-5.40289	6.7645	13.8529	-5.60294	6.35637	13.9422	-5.78498	5.98553	13.9322	-6.03021	5.70652	13.9068	-6.31156	5.50116	13.8382	-6.31156	5.50116	13.8382	-6.5222	5.39389
x2	h	NO-5	asymmetric	2	R-side	-9.65381	6.65133	11.95	-9.27797	6.58728	12.8517	-6.30773	8.53301	13.5168	-6.21562	8.22223	13.5253	-5.66012	7.85918	13.6478	-5.35814	7.46463	13.7539	-5.31052	7.04421	13.8385	-5.4901	6.59338	13.8988	-5.4901	6.59338	13.8988	-5.61676	6.32774	13.9498	-5.78079	5.9838	13.9387	-6.08558	5.65289	13.8858	-6.52718	5.37563	13.7996	-6.52718	5.37563	13.7996	-6.7183	5.31546
x3	h	NO-5	asymmetric	1	L-side	-8.26048	4.97854	12.1249	-8.5203	5.30309	13.2589	-10.4875	8.04312	13.8272	-10.5064	7.86125	13.8383	-10.9901	7.72736	13.9932	-11.338	7.56086	14.1484	-11.5016	7.33622	14.3107	-11.6461	7.14311	14.4437	-11.6461	7.14311	14.4437	-11.6486	6.71332	14.5659	-11.5907	6.28823	14.6429	-11.438	5.87605	14.6835	-11.2374	5.45914	14.6777	-11.2374	5.45914	14.6777	-11.0909	5.23254
x3	h	NO-5	asymmetric	2	L-side	-8.2548	5.00349	12.1178	-8.4874	5.29781	13.218	-10.4778	8.03931	13.7972	-10.5531	7.88842	13.8701	-11.0207	7.7248	14.0227	-11.3622	7.53327	14.1745	-11.5279	7.29896	14.3384	-11.6629	7.06413	14.4786	-11.6629	7.06413	14.4786	-11.65	6.61683	14.5852	-11.56	6.19226	14.6511	-11.4208	5.78378	14.6682	-11.1972	5.40344	14.651	-11.1972	5.40344	14.651	-11.0451	5.20107
x3	h	NO-5	asymmetric	1	R-side	-7.89034	5.0493	12.111	-7.90466	5.44307	13.255	-7.75616	8.83005	13.7894	-7.62498	8.69667	13.893	-7.20012	8.87792	14.1262	-6.77879	8.96898	14.3267	-6.38228	8.83285	14.5955	-6.03298	8.39606	14.8979	-6.03298	8.39606	14.8979	-5.85175	7.92236	14.9869	-5.77811	7.49038	15.0149	-5.72589	7.13212	14.9853	-5.73052	6.83565	14.9009	-5.73052	6.83565	14.9009	-5.77912	6.63608
x3	h	NO-5	asymmetric	2	R-side	-7.89347	5.04523	12.1089	-7.92646	5.43402	13.2129	-7.75532	8.83256	13.7966	-7.6142	8.70582	13.9059	-7.14939	8.88475	14.113	-6.75734	8.94996	14.3091	-6.47586	8.86915	14.5381	-6.22658	8.7052	14.7263	-6.22658	8.7052	14.7263	-6.00553	8.32686	14.8853	-5.85472	7.92623	14.9807	-5.78394	7.50602	15.024	-5.71753	7.07291	14.958	-5.71753	7.07291	14.958	-5.74612	6.78629
x4	h	NO-5	asymmetric	1	L-side	-9.2867	9.84314	10.266	-9.48319	9.72126	11.2386	-8.18157	6.78679	12.5585	-8.12023	6.90308	12.6324	-7.65487	6.96297	13.0275	-7.38729	7.13897	13.3593	-7.24498	7.37221	13.5993	-7.14866	7.62824	13.7762	-7.14866	7.62824	13.7762	-7.16396	8.1012	13.8772	-7.22819	8.55506	13.9117	-7.34133	8.98981	13.8798	-7.5034	9.40544	13.7814	-7.5034	9.40544	13.7814	-7.61479	9.59718
x4	h	NO-5	asymmetric	2	L-side	-9.29253	9.84284	10.2618	-9.49457	9.69686	11.3518	-8.18571	6.77681	12.5651	-8.0695	6.88603	12.7083	-7.59875	6.98288	13.1062	-7.34436	7.2018	13.4358	-7.21199	7.42931	13.6497	-7.14704	7.65773	13.7863	-7.14704	7.65773	13.7863	-7.16028	8.17554	13.8887	-7.23577	8.66286	13.9096	-7.38906	9.10794	13.8734	-7.57345	9.54612	13.707	-7.57345	9.54612	13.707	-7.69248	9.67136
x4	h	NO-5	asymmetric	1	R-side	-9.58371	9.73363	10.0883	-10.1551	9.46485	11.2343	-10.5681	6.17932	11.7608	-10.7561	6.22833	11.8221	-11.2956	6.14322	11.922	-11.77	6.11248	11.9547	-12.1585	6.31481	11.9912	-12.4446	6.71912	12.0387	-12.4446	6.71912	12.0387	-12.5929	7.1975	12.0139	-12.6806	7.59717	11.9971	-12.7308	7.91289	11.9643	-12.7234	8.14833	11.9384	-12.7234	8.14833	11.9384	-12.6369	8.36388
x4	h	NO-5	asymmetric	2	R-side	-9.59176	9.73397	10.0868	-9.97277	9.53316	10.9918	-10.5605	6.18481	11.7554	-10.7618	6.24918	11.7811	-11.2439	6.12856	11.8691	-11.6693	6.10319	11.9298	-12.0528	6.25117	11.9814	-12.374	6.5769	12.0285	-12.374	6.5769	12.0285	-12.5723	7.0772	12.0265	-12.6877	7.53038	12.0089	-12.7398	7.93715	11.9719	-12.6919	8.29322	11.9199	-12.6919	8.29322	11.9199	-12.5901	8.47981
x5	h	NO-5	asymmetric	1	L-side	-8.48719	6.69485	10.2704	-8.87678	6.81992	11.3669	-8.31438	9.96649	12.5436	-8.50684	9.98785	12.5779	-8.95833	10.2304	12.7151	-9.36473	10.4039	12.8358	-9.74272	10.3646	12.9579	-10.1054	10.2548	13.0611	-10.1054	10.2548	13.0611	-10.4442	9.9236	13.0716	-10.7288	9.56893	13.0209	-10.9484	9.17624	12.9377	-11.1062	8.74997	12.8147	-11.1062	8.74997	12.8147	-11.183	8.49669
x5	h	NO-5	asymmetric	2	L-side	-8.47547	6.67666	10.2687	-8.86531	6.81713	11.4193	-8.27862	9.9568	12.5567	-8.47697	9.97704	12.5778	-9.12337	10.3171	12.8067	-9.6526	10.3954	12.9685	-10.0606	10.2806	13.0606	-10.3772	10.0035	13.0846	-10.3772	10.0035	13.0846	-10.6924	9.63822	13.0469	-10.9321	9.26044	12.9744	-11.0934	8.8703	12.8688	-11.1959	8.47863	12.7187	-11.1959	8.47863	12.7187	-11.1904	8.31839
x5	h	NO-5	asymmetric	1	R-side	-8.16456	6.51003	10.2744	-8.22199	6.29434	11.4646	-6.02503	8.41709	12.9178	-5.94088	8.33614	12.9705	-5.29962	7.84568	13.4236	-5.00303	7.30752	13.7063	-5.05881	6.77464	13.8108	-5.25158	6.24047	13.7697	-5.25158	6.24047	13.7697	-5.39938	5.9903	13.7119	-5.59952	5.73226	13.5977	-5.87286	5.47427	13.434	-6.21907	5.22004	13.2235	-6.21907	5.22004	13.2235	-6.49134	5.14944
x5	h	NO-5	asymmetric	2	R-side	-8.17992	6.51216	10.273	-8.29088	6.31603	11.2724	-6.04529	8.43278	12.9086	-5.94926	8.3331	12.942	-5.27384	7.87937	13.3996	-5.01084	7.34404	13.6826	-5.0219	6.82009	13.8019	-5.244	6.2561	13.7702	-5.244	6.2561	13.7702	-5.52338	5.83574	13.6549	-5.78484	5.51435	13.5	-6.0585	5.30228	13.3269	-6.33121	5.1945	13.1254	-6.33121	5.1945	13.1254	-6.48849	5.07258
x6	h	NO-5	asymmetric	1	L-side	-6.31942	7.94356	11.0037	-6.67897	8.01239	12.0449	-6.9083	4.85739	13.7159	-6.75688	4.92426	13.916	-6.41584	4.95823	14.4093	-6.14101	4.99121	14.7994	-5.97614	5.18885	15.0522	-5.85208	5.39353	15.2339	-5.85208	5.39353	15.2339	-5.64702	5.87491	15.3742	-5.5286	6.3599	15.3746	-5.49017	6.81683	15.2472	-5.40991	7.24933	15.0457	-5.40991	7.24933	15.0457	-5.40986	7.40943
x6	h	NO-5	asymmetric	2	L-side	-6.32751	7.93362	10.9975	-6.67461	8.01347	12.0202	-6.9082	4.86477	13.6781	-6.73017	4.94711	13.8701	-6.43917	4.95723	14.3808	-6.17054	4.97684	14.7699	-5.96845	5.2018	15.0734	-5.81002	5.54251	15.2954	-5.81002	5.54251	15.2954	-5.59653	6.03609	15.3901	-5.52162	6.54207	15.3294	-5.44183	7.01634	15.1656	-5.3998	7.47448	14.8827	-5.3998	7.47448	14.8827	-5.39123	7.57292
x6	h	NO-5	asymmetric	1	R-side	-6.74515	7.97188	10.8784	-7.19603	8.0474	11.9657	-9.34102	5.25899	12.6534	-9.50237	5.43984	12.6894	-9.92748	5.53092	12.7289	-10.2686	5.67385	12.7858	-10.4843	5.90977	12.8847	-10.6456	6.18702	13.0055	-10.6456	6.18702	13.0055	-10.8118	6.62105	13.0412	-10.8475	7.08749	13.0193	-10.7451	7.58893	12.939	-10.496	8.12204	12.8033	-10.496	8.12204	12.8033	-10.3334	8.32849
x6	h	NO-5	asymmetric	2	R-side	-6.73009	7.98411	10.8851	-7.06503	8.03306	11.7968	-9.33308	5.25161	12.6684	-9.50228	5.44195	12.6875	-10.0256	5.56409	12.7758	-10.404	5.79697	12.867	-10.6202	6.13922	12.9657	-10.7845	6.53288	13.0251	-10.7845	6.53288	13.0251	-10.8234	7.15182	12.9813	-10.7077	7.69216	12.9078	-10.4771	8.14955	12.7886	-10.1218	8.52561	12.6265	-10.1218	8.52561	12.6265	-9.95998	8.6031
d3	h	NO-7	asymmetric	1	L-side	-1.15511	1.63007	10.0276	-1.29077	1.86692	11.0507	-4.36014	1.81189	11.5018	-4.30417	1.59237	11.6981	-4.37326	1.38513	11.9007	-4.43291	1.16647	12.1048	-4.34327	0.959911	12.3102	-4.21893	0.735257	12.5368	-4.21893	0.735257	12.5368	-3.86931	0.521565	12.6933	-3.50626	0.40113	12.7939	-3.15661	0.328289	12.8513	-2.81183	0.298229	12.8636	-2.81183	0.298229	12.8636	-2.53091	0.302162
d3	h	NO-7	asymmetric	2	L-side	-0.97921	1.63132	10.0767	-1.29625	1.85675	11.0402	-4.35019	1.80921	11.4866	-4.265	1.63243	11.6205	-4.34459	1.47417	11.8174	-4.43116	1.26792	12.008	-4.36189	1.01455	12.2519	-4.20317	0.712601	12.5295	-4.20317	0.712601	12.5295	-3.76904	0.479631	12.705	-3.32578	0.359076	12.8133	-2.89867	0.299376	12.8502	-2.47933	0.305217	12.8138	-2.47933	0.305217	12.8138	-2.33336	0.342141
d3	h	NO-7	asymmetric	1	R-side	-1.00128	2.00004	9.97196	-1.08656	2.5252	10.8856	-3.35161	4.57875	11.0682	-3.16746	4.65101	11.0976	-3.02625	5.1441	11.1481	-2.79184	5.45081	11.2793	-2.51475	5.63692	11.351	-2.18284	5.69644	11.3936	-2.18284	5.69644	11.3936	-1.94528	5.68293	11.4545	-1.66617	5.64888	11.4813	-1.36771	5.54252	11.4794	-1.04909	5.36549	11.4509	-1.04909	5.36549	11.4509	-0.88107	5.24025
d3	h	NO-7	asymmetric	2	R-side	-0.906572	1.96579	9.99878	-1.09786	2.57502	10.9135	-3.35175	4.57386	11.0997	-3.24369	4.61455	11.1146	-3.10246	5.05778	11.1535	-2.86854	5.3677	11.2355	-2.56937	5.58864	11.3188	-2.19546	5.70434	11.4178	-2.19546	5.70434	11.4178	-1.96034	5.67594	11.4583	-1.65498	5.64027	11.4682	-1.30293	5.49731	11.4646	-0.907205	5.26308	11.4493	-0.907205	5.26308	11.4493	-0.762249	5.09626
d1	h	NO-7	sym	1	L-side	-4.27957	4.11804	10.3679	-4.14269	4.01495	11.4934	-2.02062	1.00815	12.2256	-1.95831	1.2263	12.2484	-1.4504	1.31214	12.4473	-1.02696	1.43088	12.6062	-0.748403	1.68558	12.7754	-0.591045	2.03959	12.938	-0.591045	2.03959	12.938	-0.597546	2.44459	13.0126	-0.632867	2.81651	13.0469	-0.714059	3.15375	13.0515	-0.82222	3.45962	13.006	-0.82222	3.45962	13.006	-0.997455	3.8484
d1	h	NO-7	sym	2	L-side	-4.27147	4.1307	10.3773	-4.15347	4.01194	11.4766	-2.01953	1.01994	12.2217	-1.93735	1.22744	12.257	-1.48504	1.30565	12.4042	-1.08675	1.4086	12.526	-0.839191	1.63234	12.7012	-0.61946	1.89581	12.8687	-0.61946	1.89581	12.8687	-0.593687	2.41769	13.0081	-0.654766	2.93625	13.0623	-0.800023	3.45678	13.0261	-1.06367	3.96146	12.9208	-1.06367	3.96146	12.9208	-1.23299	4.1637
d1	h	NO-7	sym	1	R-side	-4.64327	4.18579	10.3765	-4.63476	3.91416	11.6738	-5.31643	0.504115	12.6568	-5.48185	0.687119	12.7522	-5.97386	0.622604	13.0853	-6.30495	0.703989	13.3862	-6.52234	0.866101	13.6068	-6.68401	1.08166	13.7512	-6.68401	1.08166	13.7512	-6.77769	1.5011	13.8572	-6.83014	1.86925	13.903	-6.85462	2.17974	13.8963	-6.88173	2.43448	13.845	-6.88173	2.43448	13.845	-6.87805	2.80826
d1	h	NO-7	sym	2	R-side	-4.64307	4.21174	10.3851	-4.62163	3.88302	11.7619	-5.27436	0.502408	12.6839	-5.46543	0.682861	12.7422	-5.92598	0.636201	13.1288	-6.30231	0.696103	13.4271	-6.57146	0.904558	13.65	-6.73349	1.25432	13.7919	-6.73349	1.25432	13.7919	-6.82406	1.79407	13.8546	-6.87697	2.26972	13.8619	-6.8719	2.6861	13.8187	-6.84365	3.03881	13.7141	-6.84365	3.03881	13.7141	-6.74428	3.2729
[truncated: 55 more columns]
